# Supplementary material for: Macroscale patterns of oceanic zooplankton composition and size structure
Source: Sci Rep. 2021 Aug 3;11:15714. doi: 10.1038/s41598-021-94615-5 (PMC8333327; doi:10.1038/s41598-021-94615-5)
Supplement: Supplementary file 1 — Supplementary Information 1. [file 41598_2021_94615_MOESM1_ESM.xlsx]

## Sheet: TableS9
Label corresponding to the ZooScan living particle image in EcoTaxa (https://ecotaxa.obs-vlfr.fr/)	Zooplankton group	Copepoda order	Copepoda family
living_Eukaryota_Opisthokonta_Holozoa_Metazoa_Chaetognatha	Chaetognatha	-	-
living_Eukaryota_Opisthokonta_Holozoa_Metazoa_Chaetognatha_Aphragmophora_Ctenodontina_Pterosagittidae_Pterosagitta_Pterosagitta draco	Chaetognatha	-	-
living_Eukaryota_Opisthokonta_Holozoa_Metazoa_Chaetognatha_Aphragmophora_Ctenodontina_Sagittidae_Flaccisagitta	Chaetognatha	-	-
living_Eukaryota_Opisthokonta_Holozoa_Metazoa_Chaetognatha_Aphragmophora_Ctenodontina_Sagittidae_Flaccisagitta_Flaccisagitta enflata	Chaetognatha	-	-
living_Eukaryota_Opisthokonta_Holozoa_Metazoa_Chaetognatha_Aphragmophora_Ctenodontina_Sagittidae_Sagitta_Sagitta bipunctata	Chaetognatha	-	-
living_Eukaryota_Opisthokonta_Holozoa_Metazoa_Chaetognatha_Aphragmophora_Pterosagittidae_Pterosagitta_Pterosagitta draco	Chaetognatha	-	-
living_Eukaryota_Opisthokonta_Holozoa_Metazoa_Chaetognatha_Aphragmophora_Sagittidae_Aidanosagitta_Aidanosagitta regularis	Chaetognatha	-	-
living_Eukaryota_Opisthokonta_Holozoa_Metazoa_Chaetognatha_Aphragmophora_Sagittidae_Flaccisagitta	Chaetognatha	-	-
living_Eukaryota_Opisthokonta_Holozoa_Metazoa_Chaetognatha_Aphragmophora_Sagittidae_Flaccisagitta_Flaccisagitta enflata	Chaetognatha	-	-
living_Eukaryota_Opisthokonta_Holozoa_Metazoa_Chaetognatha_Aphragmophora_Sagittidae_Flaccisagitta_Flaccisagitta hexaptera	Chaetognatha	-	-
living_Eukaryota_Opisthokonta_Holozoa_Metazoa_Chaetognatha_Aphragmophora_Sagittidae_Mesosagitta_Mesosagitta minima	Chaetognatha	-	-
living_Eukaryota_Opisthokonta_Holozoa_Metazoa_Chaetognatha_Aphragmophora_Sagittidae_Pseudosagitta	Chaetognatha	-	-
living_Eukaryota_Opisthokonta_Holozoa_Metazoa_Chaetognatha_Aphragmophora_Sagittidae_Sagitta	Chaetognatha	-	-
living_Eukaryota_Opisthokonta_Holozoa_Metazoa_Chaetognatha_Aphragmophora_Sagittidae_Sagitta_Sagitta bipunctata	Chaetognatha	-	-
living_Eukaryota_Opisthokonta_Holozoa_Metazoa_Chaetognatha_Aphragmophora_Sagittidae_Serratosagitta	Chaetognatha	-	-
living_Eukaryota_Opisthokonta_Holozoa_Metazoa_Chaetognatha_Aphragmophora_Sagittidae_Serratosagitta_Serratosagitta serratodentata	Chaetognatha	-	-
living_Eukaryota_Opisthokonta_Holozoa_Metazoa_Chaetognatha_Aphragmophora_Sagittidae_Serratosagitta_Serratosagitta tasmanica	Chaetognatha	-	-
living_Eukaryota_Opisthokonta_Holozoa_Metazoa_Cnidaria	Cnidaria	-	-
living_Eukaryota_Opisthokonta_Holozoa_Metazoa_Cnidaria_Anthozoa_Hexacorallia_Actiniaria	Cnidaria	-	-
living_Eukaryota_Opisthokonta_Holozoa_Metazoa_Cnidaria_Anthozoa_polype	Cnidaria	-	-
living_Eukaryota_Opisthokonta_Holozoa_Metazoa_Cnidaria_Hydrozoa	Cnidaria	-	-
living_Eukaryota_Opisthokonta_Holozoa_Metazoa_Cnidaria_Hydrozoa_Cnidaria	Cnidaria	-	-
living_Eukaryota_Opisthokonta_Holozoa_Metazoa_Cnidaria_Hydrozoa_Hydroidolina	Cnidaria	-	-
living_Eukaryota_Opisthokonta_Holozoa_Metazoa_Cnidaria_Hydrozoa_Hydroidolina_Anthoathecata	Cnidaria	-	-
living_Eukaryota_Opisthokonta_Holozoa_Metazoa_Cnidaria_Hydrozoa_Hydroidolina_Anthoathecata_Bougainvilliidae_Bougainvillia	Cnidaria	-	-
living_Eukaryota_Opisthokonta_Holozoa_Metazoa_Cnidaria_Hydrozoa_Hydroidolina_Anthoathecata_Corynidae_Dipurena	Cnidaria	-	-
living_Eukaryota_Opisthokonta_Holozoa_Metazoa_Cnidaria_Hydrozoa_Hydroidolina_Anthoathecata_Porpitidae_Porpita	Cnidaria	-	-
living_Eukaryota_Opisthokonta_Holozoa_Metazoa_Cnidaria_Hydrozoa_Hydroidolina_Anthoathecata_Porpitidae_Porpita_Porpita porpita	Cnidaria	-	-
living_Eukaryota_Opisthokonta_Holozoa_Metazoa_Cnidaria_Hydrozoa_Hydroidolina_Anthoathecata_Porpitidae_Velella	Cnidaria	-	-
living_Eukaryota_Opisthokonta_Holozoa_Metazoa_Cnidaria_Hydrozoa_Hydroidolina_Anthoathecata_Porpitidae_larvae	Cnidaria	-	-
living_Eukaryota_Opisthokonta_Holozoa_Metazoa_Cnidaria_Hydrozoa_Hydroidolina_Leptothecata	Cnidaria	-	-
living_Eukaryota_Opisthokonta_Holozoa_Metazoa_Cnidaria_Hydrozoa_Hydroidolina_Leptothecata_Campanulariidae_Obelia	Cnidaria	-	-
living_Eukaryota_Opisthokonta_Holozoa_Metazoa_Cnidaria_Hydrozoa_Hydroidolina_Leptothecata_Campanulariidae_Obelia_Obelia sp.	Cnidaria	-	-
living_Eukaryota_Opisthokonta_Holozoa_Metazoa_Cnidaria_Hydrozoa_Hydroidolina_Leptothecata_Sertulariidae	Cnidaria	-	-
living_Eukaryota_Opisthokonta_Holozoa_Metazoa_Cnidaria_Hydrozoa_Hydroidolina_Siphonophorae	Cnidaria	-	-
living_Eukaryota_Opisthokonta_Holozoa_Metazoa_Cnidaria_Hydrozoa_Hydroidolina_Siphonophorae_Calycophorae	Cnidaria	-	-
living_Eukaryota_Opisthokonta_Holozoa_Metazoa_Cnidaria_Hydrozoa_Hydroidolina_Siphonophorae_Calycophorae_Abylidae	Cnidaria	-	-
living_Eukaryota_Opisthokonta_Holozoa_Metazoa_Cnidaria_Hydrozoa_Hydroidolina_Siphonophorae_Calycophorae_Abylidae_Abylopsis_Abylopsis tetragona	Cnidaria	-	-
living_Eukaryota_Opisthokonta_Holozoa_Metazoa_Cnidaria_Hydrozoa_Hydroidolina_Siphonophorae_Calycophorae_Abylidae_Abylopsis_Abylopsis tetragona_bract	Cnidaria	-	-
living_Eukaryota_Opisthokonta_Holozoa_Metazoa_Cnidaria_Hydrozoa_Hydroidolina_Siphonophorae_Calycophorae_Abylidae_Abylopsis_Abylopsis tetragona_eudoxie	Cnidaria	-	-
living_Eukaryota_Opisthokonta_Holozoa_Metazoa_Cnidaria_Hydrozoa_Hydroidolina_Siphonophorae_Calycophorae_Abylidae_Abylopsis_Abylopsis tetragona_gonophore	Cnidaria	-	-
living_Eukaryota_Opisthokonta_Holozoa_Metazoa_Cnidaria_Hydrozoa_Hydroidolina_Siphonophorae_Calycophorae_Abylidae_Abylopsis_Abylopsis tetragona_nectophore	Cnidaria	-	-
living_Eukaryota_Opisthokonta_Holozoa_Metazoa_Cnidaria_Hydrozoa_Hydroidolina_Siphonophorae_Calycophorae_Abylidae_Bassia	Cnidaria	-	-
living_Eukaryota_Opisthokonta_Holozoa_Metazoa_Cnidaria_Hydrozoa_Hydroidolina_Siphonophorae_Calycophorae_Abylidae_Bassia_Bassia bassensis	Cnidaria	-	-
living_Eukaryota_Opisthokonta_Holozoa_Metazoa_Cnidaria_Hydrozoa_Hydroidolina_Siphonophorae_Calycophorae_Abylidae_Bassia_Bassia bassensis_eudoxie	Cnidaria	-	-
living_Eukaryota_Opisthokonta_Holozoa_Metazoa_Cnidaria_Hydrozoa_Hydroidolina_Siphonophorae_Calycophorae_Abylidae_Bassia_Bassia bassensis_gonophore	Cnidaria	-	-
living_Eukaryota_Opisthokonta_Holozoa_Metazoa_Cnidaria_Hydrozoa_Hydroidolina_Siphonophorae_Calycophorae_Abylidae_Bassia_Bassia bassensis_nectophore	Cnidaria	-	-
living_Eukaryota_Opisthokonta_Holozoa_Metazoa_Cnidaria_Hydrozoa_Hydroidolina_Siphonophorae_Calycophorae_Abylidae_bract	Cnidaria	-	-
living_Eukaryota_Opisthokonta_Holozoa_Metazoa_Cnidaria_Hydrozoa_Hydroidolina_Siphonophorae_Calycophorae_Abylidae_gonophore	Cnidaria	-	-
living_Eukaryota_Opisthokonta_Holozoa_Metazoa_Cnidaria_Hydrozoa_Hydroidolina_Siphonophorae_Calycophorae_Diphyidae	Cnidaria	-	-
living_Eukaryota_Opisthokonta_Holozoa_Metazoa_Cnidaria_Hydrozoa_Hydroidolina_Siphonophorae_Calycophorae_Diphyidae_Chelophyes	Cnidaria	-	-
living_Eukaryota_Opisthokonta_Holozoa_Metazoa_Cnidaria_Hydrozoa_Hydroidolina_Siphonophorae_Calycophorae_Diphyidae_Chelophyes_Chelophyes appendiculata	Cnidaria	-	-
living_Eukaryota_Opisthokonta_Holozoa_Metazoa_Cnidaria_Hydrozoa_Hydroidolina_Siphonophorae_Calycophorae_Diphyidae_Eudoxoides_Eudoxoides spiralis	Cnidaria	-	-
living_Eukaryota_Opisthokonta_Holozoa_Metazoa_Cnidaria_Hydrozoa_Hydroidolina_Siphonophorae_Calycophorae_Diphyidae_Lensia	Cnidaria	-	-
living_Eukaryota_Opisthokonta_Holozoa_Metazoa_Cnidaria_Hydrozoa_Hydroidolina_Siphonophorae_Calycophorae_Diphyidae_Lensia_Lensia subtilis	Cnidaria	-	-
living_Eukaryota_Opisthokonta_Holozoa_Metazoa_Cnidaria_Hydrozoa_Hydroidolina_Siphonophorae_Calycophorae_Diphyidae_bract	Cnidaria	-	-
living_Eukaryota_Opisthokonta_Holozoa_Metazoa_Cnidaria_Hydrozoa_Hydroidolina_Siphonophorae_Calycophorae_Diphyidae_eudoxie	Cnidaria	-	-
living_Eukaryota_Opisthokonta_Holozoa_Metazoa_Cnidaria_Hydrozoa_Hydroidolina_Siphonophorae_Calycophorae_Diphyidae_gonophore	Cnidaria	-	-
living_Eukaryota_Opisthokonta_Holozoa_Metazoa_Cnidaria_Hydrozoa_Hydroidolina_Siphonophorae_Calycophorae_Diphyidae_nectophore	Cnidaria	-	-
living_Eukaryota_Opisthokonta_Holozoa_Metazoa_Cnidaria_Hydrozoa_Hydroidolina_Siphonophorae_Calycophorae_Hippopodiidae	Cnidaria	-	-
living_Eukaryota_Opisthokonta_Holozoa_Metazoa_Cnidaria_Hydrozoa_Hydroidolina_Siphonophorae_Calycophorae_Hippopodiidae_nectophore	Cnidaria	-	-
living_Eukaryota_Opisthokonta_Holozoa_Metazoa_Cnidaria_Hydrozoa_Hydroidolina_Siphonophorae_Calycophorae_nectophore	Cnidaria	-	-
living_Eukaryota_Opisthokonta_Holozoa_Metazoa_Cnidaria_Hydrozoa_Hydroidolina_Siphonophorae_Cystonectae_Physaliidae_Physalia	Cnidaria	-	-
living_Eukaryota_Opisthokonta_Holozoa_Metazoa_Cnidaria_Hydrozoa_Hydroidolina_Siphonophorae_Physonectae	Cnidaria	-	-
living_Eukaryota_Opisthokonta_Holozoa_Metazoa_Cnidaria_Hydrozoa_Hydroidolina_Siphonophorae_Physonectae_Agalmatidae_Agalma_Agalma elegans_siphonula	Cnidaria	-	-
living_Eukaryota_Opisthokonta_Holozoa_Metazoa_Cnidaria_Hydrozoa_Hydroidolina_Siphonophorae_Physonectae_larvae	Cnidaria	-	-
living_Eukaryota_Opisthokonta_Holozoa_Metazoa_Cnidaria_Hydrozoa_Hydroidolina_Siphonophorae_Physonectae_nectophore	Cnidaria	-	-
living_Eukaryota_Opisthokonta_Holozoa_Metazoa_Cnidaria_Hydrozoa_Hydroidolina_Siphonophorae_bell	Cnidaria	-	-
living_Eukaryota_Opisthokonta_Holozoa_Metazoa_Cnidaria_Hydrozoa_Hydroidolina_Siphonophorae_eudoxie	Cnidaria	-	-
living_Eukaryota_Opisthokonta_Holozoa_Metazoa_Cnidaria_Hydrozoa_Hydroidolina_Siphonophorae_gonophore	Cnidaria	-	-
living_Eukaryota_Opisthokonta_Holozoa_Metazoa_Cnidaria_Hydrozoa_Hydroidolina_Siphonophorae_part	Cnidaria	-	-
living_Eukaryota_Opisthokonta_Holozoa_Metazoa_Cnidaria_Hydrozoa_Hydroidolina_Siphonophorae_siphosome	Cnidaria	-	-
living_Eukaryota_Opisthokonta_Holozoa_Metazoa_Cnidaria_Hydrozoa_Physonect	Cnidaria	-	-
living_Eukaryota_Opisthokonta_Holozoa_Metazoa_Cnidaria_Hydrozoa_Trachylina_Narcomedusae	Cnidaria	-	-
living_Eukaryota_Opisthokonta_Holozoa_Metazoa_Cnidaria_Hydrozoa_Trachylina_Narcomedusae_Aeginidae_Solmundella_Solmundella bitentaculata	Cnidaria	-	-
living_Eukaryota_Opisthokonta_Holozoa_Metazoa_Cnidaria_Hydrozoa_Trachylina_Narcomedusae_Aeginidae_Solmundella_Solmundella bitentaculata_actinula	Cnidaria	-	-
living_Eukaryota_Opisthokonta_Holozoa_Metazoa_Cnidaria_Hydrozoa_Trachylina_Trachymedusae	Cnidaria	-	-
living_Eukaryota_Opisthokonta_Holozoa_Metazoa_Cnidaria_Hydrozoa_Trachylina_Trachymedusae_Geryoniidae_Liriope	Cnidaria	-	-
living_Eukaryota_Opisthokonta_Holozoa_Metazoa_Cnidaria_Hydrozoa_Trachylina_Trachymedusae_Rhopalonematidae	Cnidaria	-	-
living_Eukaryota_Opisthokonta_Holozoa_Metazoa_Cnidaria_Hydrozoa_Trachylina_Trachymedusae_Rhopalonematidae_Aglantha_like	Cnidaria	-	-
living_Eukaryota_Opisthokonta_Holozoa_Metazoa_Cnidaria_Hydrozoa_Trachylina_Trachymedusae_Rhopalonematidae_Aglaura	Cnidaria	-	-
living_Eukaryota_Opisthokonta_Holozoa_Metazoa_Cnidaria_Hydrozoa_Trachylina_Trachymedusae_Rhopalonematidae_Rhopalonema	Cnidaria	-	-
living_Eukaryota_Opisthokonta_Holozoa_Metazoa_Cnidaria_Hydrozoa_Trachylina_Trachymedusae_Rhopalonematidae_Rhopalonema_Rhopalonema velatum	Cnidaria	-	-
living_Eukaryota_Opisthokonta_Holozoa_Metazoa_Cnidaria_Hydrozoa_actinula	Cnidaria	-	-
living_Eukaryota_Opisthokonta_Holozoa_Metazoa_Cnidaria_Scyphozoa	Cnidaria	-	-
living_Eukaryota_Opisthokonta_Holozoa_Metazoa_Cnidaria_Scyphozoa_ephyra	Cnidaria	-	-
living_Eukaryota_Opisthokonta_Holozoa_Metazoa_Cnidaria_ephyra	Cnidaria	-	-
living_Eukaryota_Opisthokonta_Holozoa_Metazoa_Cnidaria_part	Cnidaria	-	-
living_Eukaryota_Opisthokonta_Holozoa_Metazoa_Ctenophora	Cnidaria	-	-
living_Eukaryota_Opisthokonta_Holozoa_Metazoa_Ctenophora_Cyclocoela_Cestida_Cestidae	Cnidaria	-	-
living_Eukaryota_Opisthokonta_Holozoa_Metazoa_Ctenophora_part	Cnidaria	-	-
living_Eukaryota_Opisthokonta_Holozoa_Metazoa_Cnidaria_Hydrozoa_Hydroidolina_Siphonophorae_Calycophorae_Abylidae_Bassia_Bassia bassensis_bract	Cnidaria	-	-
living_Eukaryota_Opisthokonta_Holozoa_Metazoa_Cnidaria_Hydrozoa_Trachylina_Narcomedusae_Aeginidae	Cnidaria	-	-
living_Eukaryota_Opisthokonta_Holozoa_Metazoa_Ctenophora_Cyclocoela_Beroida_Beroidae_Beroe	Cnidaria	-	-
living_Eukaryota_Opisthokonta_Holozoa_Metazoa_Arthropoda_Crustacea_Maxillopoda_Copepoda	Copepoda	Copepoda unidentified	Copepoda unidentified
living_Eukaryota_Opisthokonta_Holozoa_Metazoa_Arthropoda_Crustacea_Maxillopoda_Copepoda_Calanoida	Copepoda	Calanoida	Calanoida unidentified
living_Eukaryota_Opisthokonta_Holozoa_Metazoa_Arthropoda_Crustacea_Maxillopoda_Copepoda_Calanoida_Acartiidae	Copepoda	Calanoida	Acartiidae
living_Eukaryota_Opisthokonta_Holozoa_Metazoa_Arthropoda_Crustacea_Maxillopoda_Copepoda_Calanoida_Acartiidae_Acartia	Copepoda	Calanoida	Acartiidae
living_Eukaryota_Opisthokonta_Holozoa_Metazoa_Arthropoda_Crustacea_Maxillopoda_Copepoda_Calanoida_Acartiidae_Acartia_Acartia danae	Copepoda	Calanoida	Acartiidae
living_Eukaryota_Opisthokonta_Holozoa_Metazoa_Arthropoda_Crustacea_Maxillopoda_Copepoda_Calanoida_Acartiidae_Acartia_Acartia sinjiensis_egg	Copepoda	Calanoida	Acartiidae
living_Eukaryota_Opisthokonta_Holozoa_Metazoa_Arthropoda_Crustacea_Maxillopoda_Copepoda_Calanoida_Aetideidae_Euchirella	Copepoda	Calanoida	Aetideidae
living_Eukaryota_Opisthokonta_Holozoa_Metazoa_Arthropoda_Crustacea_Maxillopoda_Copepoda_Calanoida_Augaptilidae_Haloptilus	Copepoda	Calanoida	Augaptilide
living_Eukaryota_Opisthokonta_Holozoa_Metazoa_Arthropoda_Crustacea_Maxillopoda_Copepoda_Calanoida_Calanidae	Copepoda	Calanoida	Calanidae
living_Eukaryota_Opisthokonta_Holozoa_Metazoa_Arthropoda_Crustacea_Maxillopoda_Copepoda_Calanoida_Calanidae_Calanus	Copepoda	Calanoida	Calanidae
living_Eukaryota_Opisthokonta_Holozoa_Metazoa_Arthropoda_Crustacea_Maxillopoda_Copepoda_Calanoida_Candaciidae	Copepoda	Calanoida	Candaciidae
living_Eukaryota_Opisthokonta_Holozoa_Metazoa_Arthropoda_Crustacea_Maxillopoda_Copepoda_Calanoida_Candaciidae_Candacia	Copepoda	Calanoida	Candaciidae
living_Eukaryota_Opisthokonta_Holozoa_Metazoa_Arthropoda_Crustacea_Maxillopoda_Copepoda_Calanoida_Centropagidae	Copepoda	Calanoida	Centropagidae
living_Eukaryota_Opisthokonta_Holozoa_Metazoa_Arthropoda_Crustacea_Maxillopoda_Copepoda_Calanoida_Centropagidae_Centropages	Copepoda	Calanoida	Centropagidae
living_Eukaryota_Opisthokonta_Holozoa_Metazoa_Arthropoda_Crustacea_Maxillopoda_Copepoda_Calanoida_Centropagidae_Centropages_Centropages hamatus	Copepoda	Calanoida	Centropagidae
living_Eukaryota_Opisthokonta_Holozoa_Metazoa_Arthropoda_Crustacea_Maxillopoda_Copepoda_Calanoida_Centropagidae_Centropages_Centropages typicus	Copepoda	Calanoida	Centropagidae
living_Eukaryota_Opisthokonta_Holozoa_Metazoa_Arthropoda_Crustacea_Maxillopoda_Copepoda_Calanoida_Centropagidae_Centropages_Centropages violaceus	Copepoda	Calanoida	Centropagidae
living_Eukaryota_Opisthokonta_Holozoa_Metazoa_Arthropoda_Crustacea_Maxillopoda_Copepoda_Calanoida_Centropagidae_Isias	Copepoda	Calanoida	Centropagidae
living_Eukaryota_Opisthokonta_Holozoa_Metazoa_Arthropoda_Crustacea_Maxillopoda_Copepoda_Calanoida_Centropagidae_Isias_Isias clavipes	Copepoda	Calanoida	Centropagidae
living_Eukaryota_Opisthokonta_Holozoa_Metazoa_Arthropoda_Crustacea_Maxillopoda_Copepoda_Calanoida_Clausocalanidae_Clausocalanus	Copepoda	Calanoida	Clausocalanidae
living_Eukaryota_Opisthokonta_Holozoa_Metazoa_Arthropoda_Crustacea_Maxillopoda_Copepoda_Calanoida_Eucalanidae	Copepoda	Calanoida	Eucalanidae
living_Eukaryota_Opisthokonta_Holozoa_Metazoa_Arthropoda_Crustacea_Maxillopoda_Copepoda_Calanoida_Euchaetidae	Copepoda	Calanoida	Euchaetidae
living_Eukaryota_Opisthokonta_Holozoa_Metazoa_Arthropoda_Crustacea_Maxillopoda_Copepoda_Calanoida_Heterorhabdidae	Copepoda	Calanoida	Heterorhabdidae
living_Eukaryota_Opisthokonta_Holozoa_Metazoa_Arthropoda_Crustacea_Maxillopoda_Copepoda_Calanoida_Lucicutiidae_Lucicutia	Copepoda	Calanoida	Lucicutiidae
living_Eukaryota_Opisthokonta_Holozoa_Metazoa_Arthropoda_Crustacea_Maxillopoda_Copepoda_Calanoida_Metridinidae	Copepoda	Calanoida	Metridinidae
living_Eukaryota_Opisthokonta_Holozoa_Metazoa_Arthropoda_Crustacea_Maxillopoda_Copepoda_Calanoida_Metridinidae_Pleuromamma	Copepoda	Calanoida	Metridinidae
living_Eukaryota_Opisthokonta_Holozoa_Metazoa_Arthropoda_Crustacea_Maxillopoda_Copepoda_Calanoida_Paracalanidae	Copepoda	Calanoida	Paracalanidae
living_Eukaryota_Opisthokonta_Holozoa_Metazoa_Arthropoda_Crustacea_Maxillopoda_Copepoda_Calanoida_Paracalanidae_Acrocalanus	Copepoda	Calanoida	Paracalanidae
living_Eukaryota_Opisthokonta_Holozoa_Metazoa_Arthropoda_Crustacea_Maxillopoda_Copepoda_Calanoida_Paracalanidae_Calocalanus_Calocalanus pavo	Copepoda	Calanoida	Paracalanidae
living_Eukaryota_Opisthokonta_Holozoa_Metazoa_Arthropoda_Crustacea_Maxillopoda_Copepoda_Calanoida_Paracalanidae_Paracalanus	Copepoda	Calanoida	Paracalanidae
living_Eukaryota_Opisthokonta_Holozoa_Metazoa_Arthropoda_Crustacea_Maxillopoda_Copepoda_Calanoida_Pontellidae	Copepoda	Calanoida	Pontellidae
living_Eukaryota_Opisthokonta_Holozoa_Metazoa_Arthropoda_Crustacea_Maxillopoda_Copepoda_Calanoida_Pontellidae_Pontellina	Copepoda	Calanoida	Pontellidae
living_Eukaryota_Opisthokonta_Holozoa_Metazoa_Arthropoda_Crustacea_Maxillopoda_Copepoda_Calanoida_Rhincalanidae	Copepoda	Calanoida	Rhincalanidae
living_Eukaryota_Opisthokonta_Holozoa_Metazoa_Arthropoda_Crustacea_Maxillopoda_Copepoda_Calanoida_Temoridae	Copepoda	Calanoida	Temoridae
living_Eukaryota_Opisthokonta_Holozoa_Metazoa_Arthropoda_Crustacea_Maxillopoda_Copepoda_Calanoida_Temoridae_Temora	Copepoda	Calanoida	Temoridae
living_Eukaryota_Opisthokonta_Holozoa_Metazoa_Arthropoda_Crustacea_Maxillopoda_Copepoda_Calanoida_Temoridae_Temora_Temora stylifera	Copepoda	Calanoida	Temoridae
living_Eukaryota_Opisthokonta_Holozoa_Metazoa_Arthropoda_Crustacea_Maxillopoda_Copepoda_Cyclopoida	Copepoda	Cyclopoida	Cyclopoida unidentified
living_Eukaryota_Opisthokonta_Holozoa_Metazoa_Arthropoda_Crustacea_Maxillopoda_Copepoda_Cyclopoida_Oithonidae	Copepoda	Cyclopoida	Oithonidae
living_Eukaryota_Opisthokonta_Holozoa_Metazoa_Arthropoda_Crustacea_Maxillopoda_Copepoda_Cyclopoida_Oithonidae_Oithona	Copepoda	Cyclopoida	Oithonidae
living_Eukaryota_Opisthokonta_Holozoa_Metazoa_Arthropoda_Crustacea_Maxillopoda_Copepoda_Cyclopoida_Oithonidae_Oithona_Oithona nana	Copepoda	Cyclopoida	Oithonidae
living_Eukaryota_Opisthokonta_Holozoa_Metazoa_Arthropoda_Crustacea_Maxillopoda_Copepoda_Cyclopoida_Oithonidae_Oithona_Oithona similis	Copepoda	Cyclopoida	Oithonidae
living_Eukaryota_Opisthokonta_Holozoa_Metazoa_Arthropoda_Crustacea_Maxillopoda_Copepoda_Harpacticoida	Copepoda	Harpacticoida	Harpacticoida
living_Eukaryota_Opisthokonta_Holozoa_Metazoa_Arthropoda_Crustacea_Maxillopoda_Copepoda_Harpacticoida_Euterpina	Copepoda	Harpacticoida	Harpacticoida
living_Eukaryota_Opisthokonta_Holozoa_Metazoa_Arthropoda_Crustacea_Maxillopoda_Copepoda_Harpacticoida_Euterpina_Euterpina acutifrons	Copepoda	Harpacticoida	Harpacticoida
living_Eukaryota_Opisthokonta_Holozoa_Metazoa_Arthropoda_Crustacea_Maxillopoda_Copepoda_Harpacticoida_Microsetella	Copepoda	Harpacticoida	Harpacticoida
living_Eukaryota_Opisthokonta_Holozoa_Metazoa_Arthropoda_Crustacea_Maxillopoda_Copepoda_Monstrilloida	Copepoda	Monstrilloida	Monstrilloida
living_Eukaryota_Opisthokonta_Holozoa_Metazoa_Arthropoda_Crustacea_Maxillopoda_Copepoda_Monstrilloida_Monstrilla	Copepoda	Monstrilloida	Monstrilloida
living_Eukaryota_Opisthokonta_Holozoa_Metazoa_Arthropoda_Crustacea_Maxillopoda_Copepoda_Poecilostomatoida	Copepoda	Poecilostomatoida	Poecilostomatoida unidentified
living_Eukaryota_Opisthokonta_Holozoa_Metazoa_Arthropoda_Crustacea_Maxillopoda_Copepoda_Poecilostomatoida_Corycaeidae	Copepoda	Poecilostomatoida	Corycaeidae
living_Eukaryota_Opisthokonta_Holozoa_Metazoa_Arthropoda_Crustacea_Maxillopoda_Copepoda_Poecilostomatoida_Corycaeidae_Corycaeus	Copepoda	Poecilostomatoida	Corycaeidae
living_Eukaryota_Opisthokonta_Holozoa_Metazoa_Arthropoda_Crustacea_Maxillopoda_Copepoda_Poecilostomatoida_Oncaeidae	Copepoda	Poecilostomatoida	Oncaeidae
living_Eukaryota_Opisthokonta_Holozoa_Metazoa_Arthropoda_Crustacea_Maxillopoda_Copepoda_Poecilostomatoida_Oncaeidae_Oncaea	Copepoda	Poecilostomatoida	Oncaeidae
living_Eukaryota_Opisthokonta_Holozoa_Metazoa_Arthropoda_Crustacea_Maxillopoda_Copepoda_Poecilostomatoida_Sapphirinidae	Copepoda	Poecilostomatoida	Sapphirinidae
living_Eukaryota_Opisthokonta_Holozoa_Metazoa_Arthropoda_Crustacea_Maxillopoda_Copepoda_Poecilostomatoida_Sapphirinidae_Copilia	Copepoda	Poecilostomatoida	Sapphirinidae
living_Eukaryota_Opisthokonta_Holozoa_Metazoa_Arthropoda_Crustacea_Maxillopoda_Copepoda_Poecilostomatoida_Sapphirinidae_Sapphirina	Copepoda	Poecilostomatoida	Sapphirinidae
living_Eukaryota_Opisthokonta_Holozoa_Metazoa_Arthropoda_Crustacea_Maxillopoda_Copepoda_Siphonostomatoida_Caligus	Copepoda	Siphonostomatoida	Siphonostomatoida
living_Eukaryota_Opisthokonta_Holozoa_Metazoa_Arthropoda_Crustacea_Maxillopoda_Copepoda_badfocus	Copepoda	Copepoda unidentified	Copepoda unidentified
living_Eukaryota_Opisthokonta_Holozoa_Metazoa_Arthropoda_Crustacea_Maxillopoda_Copepoda_multiple	Copepoda	Copepoda unidentified	Copepoda unidentified
living_Eukaryota_Opisthokonta_Holozoa_Metazoa_Arthropoda_Crustacea_Maxillopoda_Copepoda_nauplii	Copepoda	Copepoda unidentified	Copepoda unidentified
living_Eukaryota_Opisthokonta_Holozoa_Metazoa_Arthropoda_Crustacea_Maxillopoda_Copepoda_Calanoida_Aetideidae_Gaetanus_Gaetanus curvicornis	Copepoda	Calanoida	Aetideidae
living_Eukaryota_Opisthokonta_Holozoa_Metazoa_Arthropoda_Crustacea_Maxillopoda_Copepoda_Calanoida_Pontellidae_Pontellina_Pontellina plumata	Copepoda	Calanoida	Pontellidae
living_Eukaryota_Opisthokonta_Holozoa_Metazoa_Arthropoda_Crustacea_Maxillopoda_Copepoda_Calanoida_Metridinidae_Metridia	Copepoda	Calanoida	Metridinidae
living_Eukaryota_Opisthokonta_Holozoa_Metazoa_Arthropoda_Crustacea_Maxillopoda_Copepoda_Calanoida_Aetideidae_Aetideus	Copepoda	Calanoida	Aetideidae
living_Eukaryota_Opisthokonta_Holozoa_Metazoa_Arthropoda_Crustacea_Maxillopoda_Copepoda_Calanoida_Arietellidae_Arietellus	Copepoda	Calanoida	Arietellidae
living_Eukaryota_Opisthokonta_Holozoa_Metazoa_Arthropoda_Crustacea_Maxillopoda_Copepoda_Calanoida_Paracalanidae_Mecynocera_Mecynocera clausi	Copepoda	Calanoida	Paracalanidae
living_Eukaryota_Opisthokonta_Holozoa_Metazoa_Arthropoda_Crustacea_Maxillopoda_Copepoda_Poecilostomatoida_Lubbockiidae_Lubbockia	Copepoda	Poecilostomatoida	Lubbockiidae
living_Eukaryota_Opisthokonta_Holozoa_Metazoa_Arthropoda_Crustacea_Malacostraca	Eumalacostraca	-	-
living_Eukaryota_Opisthokonta_Holozoa_Metazoa_Arthropoda_Crustacea_Malacostraca_Eumalacostraca	Eumalacostraca	-	-
living_Eukaryota_Opisthokonta_Holozoa_Metazoa_Arthropoda_Crustacea_Malacostraca_Eumalacostraca_Amphipoda	Eumalacostraca	-	-
living_Eukaryota_Opisthokonta_Holozoa_Metazoa_Arthropoda_Crustacea_Malacostraca_Eumalacostraca_Amphipoda_Gammaridea	Eumalacostraca	-	-
living_Eukaryota_Opisthokonta_Holozoa_Metazoa_Arthropoda_Crustacea_Malacostraca_Eumalacostraca_Amphipoda_Hyperiidea	Eumalacostraca	-	-
living_Eukaryota_Opisthokonta_Holozoa_Metazoa_Arthropoda_Crustacea_Malacostraca_Eumalacostraca_Amphipoda_Hyperiidea_Hyperiidae	Eumalacostraca	-	-
living_Eukaryota_Opisthokonta_Holozoa_Metazoa_Arthropoda_Crustacea_Malacostraca_Eumalacostraca_Amphipoda_Hyperiidea_Oxycephalidae	Eumalacostraca	-	-
living_Eukaryota_Opisthokonta_Holozoa_Metazoa_Arthropoda_Crustacea_Malacostraca_Eumalacostraca_Amphipoda_Hyperiidea_Phronimidae	Eumalacostraca	-	-
living_Eukaryota_Opisthokonta_Holozoa_Metazoa_Arthropoda_Crustacea_Malacostraca_Eumalacostraca_Amphipoda_Hyperiidea_Scinidae	Eumalacostraca	-	-
living_Eukaryota_Opisthokonta_Holozoa_Metazoa_Arthropoda_Crustacea_Malacostraca_Eumalacostraca_Amphipoda_Senticaudata_Caprelloidea_Caprellidae	Eumalacostraca	-	-
living_Eukaryota_Opisthokonta_Holozoa_Metazoa_Arthropoda_Crustacea_Malacostraca_Eumalacostraca_Amphipoda_Senticaudata_Gammaridae	Eumalacostraca	-	-
living_Eukaryota_Opisthokonta_Holozoa_Metazoa_Arthropoda_Crustacea_Malacostraca_Eumalacostraca_Cumacea	Eumalacostraca	-	-
living_Eukaryota_Opisthokonta_Holozoa_Metazoa_Arthropoda_Crustacea_Malacostraca_Eumalacostraca_Cumacea_Cumella	Eumalacostraca	-	-
living_Eukaryota_Opisthokonta_Holozoa_Metazoa_Arthropoda_Crustacea_Malacostraca_Eumalacostraca_Cumacea_Vaunthompsonia	Eumalacostraca	-	-
living_Eukaryota_Opisthokonta_Holozoa_Metazoa_Arthropoda_Crustacea_Malacostraca_Eumalacostraca_Decapoda	Eumalacostraca	-	-
living_Eukaryota_Opisthokonta_Holozoa_Metazoa_Arthropoda_Crustacea_Malacostraca_Eumalacostraca_Decapoda_Dendrobranchiata_Penaeoidea_Penaeidae	Eumalacostraca	-	-
living_Eukaryota_Opisthokonta_Holozoa_Metazoa_Arthropoda_Crustacea_Malacostraca_Eumalacostraca_Decapoda_Dendrobranchiata_Penaeoidea_Penaeidae_protozoea	Eumalacostraca	-	-
living_Eukaryota_Opisthokonta_Holozoa_Metazoa_Arthropoda_Crustacea_Malacostraca_Eumalacostraca_Decapoda_Dendrobranchiata_Sergestidae	Eumalacostraca	-	-
living_Eukaryota_Opisthokonta_Holozoa_Metazoa_Arthropoda_Crustacea_Malacostraca_Eumalacostraca_Decapoda_Dendrobranchiata_Sergestoidea_Luciferidae	Eumalacostraca	-	-
living_Eukaryota_Opisthokonta_Holozoa_Metazoa_Arthropoda_Crustacea_Malacostraca_Eumalacostraca_Decapoda_Dendrobranchiata_Sergestoidea_Luciferidae_Belzebub_Belzebub faxoni	Eumalacostraca	-	-
living_Eukaryota_Opisthokonta_Holozoa_Metazoa_Arthropoda_Crustacea_Malacostraca_Eumalacostraca_Decapoda_Dendrobranchiata_Sergestoidea_Sergestidae	Eumalacostraca	-	-
living_Eukaryota_Opisthokonta_Holozoa_Metazoa_Arthropoda_Crustacea_Malacostraca_Eumalacostraca_Decapoda_Dendrobranchiata_Sergestoidea_Sergestidae_protozoea	Eumalacostraca	-	-
living_Eukaryota_Opisthokonta_Holozoa_Metazoa_Arthropoda_Crustacea_Malacostraca_Eumalacostraca_Decapoda_Pleocyemata	Eumalacostraca	-	-
living_Eukaryota_Opisthokonta_Holozoa_Metazoa_Arthropoda_Crustacea_Malacostraca_Eumalacostraca_Decapoda_Pleocyemata_Achelata	Eumalacostraca	-	-
living_Eukaryota_Opisthokonta_Holozoa_Metazoa_Arthropoda_Crustacea_Malacostraca_Eumalacostraca_Decapoda_Pleocyemata_Achelata_phyllosoma	Eumalacostraca	-	-
living_Eukaryota_Opisthokonta_Holozoa_Metazoa_Arthropoda_Crustacea_Malacostraca_Eumalacostraca_Decapoda_Pleocyemata_Anomura	Eumalacostraca	-	-
living_Eukaryota_Opisthokonta_Holozoa_Metazoa_Arthropoda_Crustacea_Malacostraca_Eumalacostraca_Decapoda_Pleocyemata_Anomura_Galatheidae_zoea	Eumalacostraca	-	-
living_Eukaryota_Opisthokonta_Holozoa_Metazoa_Arthropoda_Crustacea_Malacostraca_Eumalacostraca_Decapoda_Pleocyemata_Anomura_Porcellanidae	Eumalacostraca	-	-
living_Eukaryota_Opisthokonta_Holozoa_Metazoa_Arthropoda_Crustacea_Malacostraca_Eumalacostraca_Decapoda_Pleocyemata_Anomura_Porcellanidae_larvae	Eumalacostraca	-	-
living_Eukaryota_Opisthokonta_Holozoa_Metazoa_Arthropoda_Crustacea_Malacostraca_Eumalacostraca_Decapoda_Pleocyemata_Astacidea_Homarus	Eumalacostraca	-	-
living_Eukaryota_Opisthokonta_Holozoa_Metazoa_Arthropoda_Crustacea_Malacostraca_Eumalacostraca_Decapoda_Pleocyemata_Brachyura	Eumalacostraca	-	-
living_Eukaryota_Opisthokonta_Holozoa_Metazoa_Arthropoda_Crustacea_Malacostraca_Eumalacostraca_Decapoda_Pleocyemata_Brachyura_like	Eumalacostraca	-	-
living_Eukaryota_Opisthokonta_Holozoa_Metazoa_Arthropoda_Crustacea_Malacostraca_Eumalacostraca_Decapoda_Pleocyemata_Brachyura_megalopa	Eumalacostraca	-	-
living_Eukaryota_Opisthokonta_Holozoa_Metazoa_Arthropoda_Crustacea_Malacostraca_Eumalacostraca_Decapoda_Pleocyemata_Brachyura_zoea	Eumalacostraca	-	-
living_Eukaryota_Opisthokonta_Holozoa_Metazoa_Arthropoda_Crustacea_Malacostraca_Eumalacostraca_Decapoda_Pleocyemata_Caridea	Eumalacostraca	-	-
living_Eukaryota_Opisthokonta_Holozoa_Metazoa_Arthropoda_Crustacea_Malacostraca_Eumalacostraca_Decapoda_Pleocyemata_Gebiidea	Eumalacostraca	-	-
living_Eukaryota_Opisthokonta_Holozoa_Metazoa_Arthropoda_Crustacea_Malacostraca_Eumalacostraca_Decapoda_Pleocyemata_Gebiidea_Laomediidae	Eumalacostraca	-	-
living_Eukaryota_Opisthokonta_Holozoa_Metazoa_Arthropoda_Crustacea_Malacostraca_Eumalacostraca_Decapoda_Pleocyemata_Gebiidea_Laomediidae_like	Eumalacostraca	-	-
living_Eukaryota_Opisthokonta_Holozoa_Metazoa_Arthropoda_Crustacea_Malacostraca_Eumalacostraca_Decapoda_like	Eumalacostraca	-	-
living_Eukaryota_Opisthokonta_Holozoa_Metazoa_Arthropoda_Crustacea_Malacostraca_Eumalacostraca_Decapoda_zoea	Eumalacostraca	-	-
living_Eukaryota_Opisthokonta_Holozoa_Metazoa_Arthropoda_Crustacea_Malacostraca_Eumalacostraca_Euphausiacea	Eumalacostraca	-	-
living_Eukaryota_Opisthokonta_Holozoa_Metazoa_Arthropoda_Crustacea_Malacostraca_Eumalacostraca_Euphausiacea_Euphausia	Eumalacostraca	-	-
living_Eukaryota_Opisthokonta_Holozoa_Metazoa_Arthropoda_Crustacea_Malacostraca_Eumalacostraca_Euphausiacea_calyptopsis	Eumalacostraca	-	-
living_Eukaryota_Opisthokonta_Holozoa_Metazoa_Arthropoda_Crustacea_Malacostraca_Eumalacostraca_Isopoda	Eumalacostraca	-	-
living_Eukaryota_Opisthokonta_Holozoa_Metazoa_Arthropoda_Crustacea_Malacostraca_Eumalacostraca_Isopoda_Asellota_Munnopsis	Eumalacostraca	-	-
living_Eukaryota_Opisthokonta_Holozoa_Metazoa_Arthropoda_Crustacea_Malacostraca_Eumalacostraca_Isopoda_Cymothoida_Epicaridea_Cryptoniscoidea	Eumalacostraca	-	-
living_Eukaryota_Opisthokonta_Holozoa_Metazoa_Arthropoda_Crustacea_Malacostraca_Eumalacostraca_Isopoda_Cymothoida_Eurydice	Eumalacostraca	-	-
living_Eukaryota_Opisthokonta_Holozoa_Metazoa_Arthropoda_Crustacea_Malacostraca_Eumalacostraca_Isopoda_Sphaeromatidea_Ancinus	Eumalacostraca	-	-
living_Eukaryota_Opisthokonta_Holozoa_Metazoa_Arthropoda_Crustacea_Malacostraca_Eumalacostraca_Isopoda_Sphaeromatidea_Cymodoce	Eumalacostraca	-	-
living_Eukaryota_Opisthokonta_Holozoa_Metazoa_Arthropoda_Crustacea_Malacostraca_Eumalacostraca_Mysida	Eumalacostraca	-	-
living_Eukaryota_Opisthokonta_Holozoa_Metazoa_Arthropoda_Crustacea_Malacostraca_Eumalacostraca_Mysida_embryo	Eumalacostraca	-	-
living_Eukaryota_Opisthokonta_Holozoa_Metazoa_Arthropoda_Crustacea_Malacostraca_Eumalacostraca_Mysida_part	Eumalacostraca	-	-
living_Eukaryota_Opisthokonta_Holozoa_Metazoa_Arthropoda_Crustacea_Malacostraca_Eumalacostraca_Mysida_protozoea	Eumalacostraca	-	-
living_Eukaryota_Opisthokonta_Holozoa_Metazoa_Arthropoda_Crustacea_Malacostraca_Eumalacostraca_Tanaidacea	Eumalacostraca	-	-
living_Eukaryota_Opisthokonta_Holozoa_Metazoa_Arthropoda_Crustacea_Malacostraca_Hoplocarida_Stomatopoda	Eumalacostraca	-	-
living_Eukaryota_Opisthokonta_Holozoa_Metazoa_Arthropoda_Crustacea_Malacostraca_Hoplocarida_Stomatopoda_Squillidae	Eumalacostraca	-	-
living_Eukaryota_Opisthokonta_Holozoa_Metazoa_Arthropoda_Crustacea_Malacostraca_Hoplocarida_Stomatopoda_Squillidae_larvae	Eumalacostraca	-	-
living_Eukaryota_Opisthokonta_Holozoa_Metazoa_Arthropoda_Crustacea_Malacostraca_Eumalacostraca_Amphipoda_Senticaudata_Talitridae	Eumalacostraca	-	-
living_Eukaryota_Opisthokonta_Holozoa_Metazoa_Arthropoda_Crustacea_Malacostraca_Eumalacostraca_Amphipoda_Hyperiidea_Hyperiidae_Hyperia	Eumalacostraca	-	-
living_Eukaryota_Opisthokonta_Holozoa_Metazoa_Arthropoda_Crustacea_Branchiopoda_Diplostraca_Cladocera	Ostracoda+Cladocera	-	-
living_Eukaryota_Opisthokonta_Holozoa_Metazoa_Arthropoda_Crustacea_Branchiopoda_Diplostraca_Cladocera_Podonidae_Evadne	Ostracoda+Cladocera	-	-
living_Eukaryota_Opisthokonta_Holozoa_Metazoa_Arthropoda_Crustacea_Branchiopoda_Diplostraca_Cladocera_Podonidae_Evadne_Evadne nordmanni	Ostracoda+Cladocera	-	-
living_Eukaryota_Opisthokonta_Holozoa_Metazoa_Arthropoda_Crustacea_Branchiopoda_Diplostraca_Cladocera_Podonidae_Evadne_Evadne spinifera	Ostracoda+Cladocera	-	-
living_Eukaryota_Opisthokonta_Holozoa_Metazoa_Arthropoda_Crustacea_Branchiopoda_Diplostraca_Cladocera_Podonidae_Podon	Ostracoda+Cladocera	-	-
living_Eukaryota_Opisthokonta_Holozoa_Metazoa_Arthropoda_Crustacea_Branchiopoda_Diplostraca_Cladocera_Podonidae_Podon_Podon intermedius	Ostracoda+Cladocera	-	-
living_Eukaryota_Opisthokonta_Holozoa_Metazoa_Arthropoda_Crustacea_Branchiopoda_Diplostraca_Cladocera_Podonidae_Podon_Podon leuckartii	Ostracoda+Cladocera	-	-
living_Eukaryota_Opisthokonta_Holozoa_Metazoa_Arthropoda_Crustacea_Branchiopoda_Diplostraca_Cladocera_Sididae_Penilia	Ostracoda+Cladocera	-	-
living_Eukaryota_Opisthokonta_Holozoa_Metazoa_Arthropoda_Crustacea_Branchiopoda_Diplostraca_Cladocera_Sididae_Penilia_Penilia avirostris	Ostracoda+Cladocera	-	-
living_Eukaryota_Opisthokonta_Holozoa_Metazoa_Arthropoda_Crustacea_Maxillopoda_Thecostraca_Cirripedia	Ostracoda+Cladocera	-	-
living_Eukaryota_Opisthokonta_Holozoa_Metazoa_Arthropoda_Crustacea_Maxillopoda_Thecostraca_Cirripedia_Megabalanus	Ostracoda+Cladocera	-	-
living_Eukaryota_Opisthokonta_Holozoa_Metazoa_Arthropoda_Crustacea_Maxillopoda_Thecostraca_Cirripedia_cirrus	Ostracoda+Cladocera	-	-
living_Eukaryota_Opisthokonta_Holozoa_Metazoa_Arthropoda_Crustacea_Maxillopoda_Thecostraca_Cirripedia_cypris	Ostracoda+Cladocera	-	-
living_Eukaryota_Opisthokonta_Holozoa_Metazoa_Arthropoda_Crustacea_Maxillopoda_Thecostraca_Cirripedia_nauplii	Ostracoda+Cladocera	-	-
living_Eukaryota_Opisthokonta_Holozoa_Metazoa_Arthropoda_Crustacea_Oligostraca_Ostracoda	Ostracoda+Cladocera	-	-
living_Eukaryota_Opisthokonta_Holozoa_Metazoa_Annelida	Other	-	-
living_Eukaryota_Opisthokonta_Holozoa_Metazoa_Annelida_Polychaeta_Errantia_Alciopidae	Other	-	-
living_Eukaryota_Opisthokonta_Holozoa_Metazoa_Annelida_Polychaeta_Errantia_Phyllodocidae	Other	-	-
living_Eukaryota_Opisthokonta_Holozoa_Metazoa_Annelida_Polychaeta_Errantia_Tomopteridae	Other	-	-
living_Eukaryota_Opisthokonta_Holozoa_Metazoa_Annelida_Polychaeta_Sedentaria_Canalipalpata_Sabellida_Serpulidae_Spirorbis	Other	-	-
living_Eukaryota_Opisthokonta_Holozoa_Metazoa_Arthropoda_Crustacea_Malacostraca_Eumalacostraca_Decapoda_Pleocyemata_Anomura_Galatheidae	Other	-	-
living_Eukaryota_Opisthokonta_Holozoa_Metazoa_Arthropoda_Crustacea_Malacostraca_Eumalacostraca_Isopoda_Munnopsis	Other	-	-
living_Eukaryota_Opisthokonta_Holozoa_Metazoa_Arthropoda_Hexapoda_Insecta_Halobates	Other	-	-
living_Eukaryota_Opisthokonta_Holozoa_Metazoa_Arthropoda_Hexapoda_Insecta_Pterygota_Gerridae	Other	-	-
living_Eukaryota_Opisthokonta_Holozoa_Metazoa_Arthropoda_Hexapoda_Insecta_Pterygota_Gymnosoma	Other	-	-
living_Eukaryota_Opisthokonta_Holozoa_Metazoa_Chordata	Other	-	-
living_Eukaryota_Opisthokonta_Holozoa_Metazoa_Chordata_Cephalochordata_Branchiostomidae_Branchiostoma_Branchiostoma lanceolatum	Other	-	-
living_Eukaryota_Opisthokonta_Holozoa_Metazoa_Chordata_Craniata_Vertebrata_Gnathostomata	Other	-	-
living_Eukaryota_Opisthokonta_Holozoa_Metazoa_Chordata_Craniata_Vertebrata_Gnathostomata_Actinopterygii	Other	-	-
living_Eukaryota_Opisthokonta_Holozoa_Metazoa_Chordata_Craniata_Vertebrata_Gnathostomata_Actinopterygii_Teleostei X	Other	-	-
living_Eukaryota_Opisthokonta_Holozoa_Metazoa_Chordata_Craniata_Vertebrata_Gnathostomata_Actinopterygii_egg	Other	-	-
living_Eukaryota_Opisthokonta_Holozoa_Metazoa_Chordata_Craniata_Vertebrata_Gnathostomata_Actinopterygii_larvae_part	Other	-	-
living_Eukaryota_Opisthokonta_Holozoa_Metazoa_Chordata_Craniata_Vertebrata_Gnathostomata_egg	Other	-	-
living_Eukaryota_Opisthokonta_Holozoa_Metazoa_Cnidaria_Hydrozoa_Hydroidolina_Leptothecata_polype	Other	-	-
living_Eukaryota_Opisthokonta_Holozoa_Metazoa_Echinodermata_Holothuroidea	Other	-	-
living_Eukaryota_Opisthokonta_Holozoa_Metazoa_Hemichordata_Hemichordata X_Hemichordata XX_Enteropneusta	Other	-	-
living_Eukaryota_Opisthokonta_Holozoa_Metazoa_Mollusca_Cephalopoda	Other	-	-
living_Eukaryota_Opisthokonta_Holozoa_Metazoa_Mollusca_Gastropoda_Atlanta	Other	-	-
living_Eukaryota_Opisthokonta_Holozoa_Metazoa_Mollusca_Gastropoda_Caenogastropoda_Hemiaclis	Other	-	-
living_Eukaryota_Opisthokonta_Holozoa_Metazoa_Mollusca_Gastropoda_Firola	Other	-	-
living_Eukaryota_Opisthokonta_Holozoa_Metazoa_Mollusca_Gastropoda_Firola_Firola coronata	Other	-	-
living_Eukaryota_Opisthokonta_Holozoa_Metazoa_Mollusca_veliger	Other	-	-
living_Eukaryota_Opisthokonta_Holozoa_Metazoa_Phoronida	Other	-	-
living_Eukaryota_Opisthokonta_Holozoa_Metazoa_Porifera_Demospongiae_Heteroscleromorpha_Poecilosclerida_Crella	Other	-	-
living_Eukaryota_Opisthokonta_Holozoa_Metazoa_Arthropoda_Hexapoda_Insecta_Pterygota_Hydrobaenus	Other	-	-
living_Eukaryota_Opisthokonta_Holozoa_Metazoa_Mollusca_Gastropoda_Nudibranchia	Other	-	-
living_Eukaryota_Opisthokonta_Holozoa_Metazoa_Annelida_Polychaeta_Sedentaria_Canalipalpata_Terebellida_Terebellidae	Other	-	-
living_Eukaryota_Opisthokonta_Holozoa_Metazoa_Mollusca_Gastropoda_Caenogastropoda_Hypsogastropoda_Etrema	Other	-	-
living_Eukaryota_Opisthokonta_Holozoa_Metazoa_Arthropoda_Hexapoda_Insecta_Pterygota_Naubates	Other	-	-
living_Eukaryota_Opisthokonta_Holozoa_Metazoa_Echinodermata	Other	-	-
living_Eukaryota_Opisthokonta_Holozoa_Metazoa_Echinodermata_Echinoidea_pluteus	Other	-	-
living_Eukaryota_Opisthokonta_Holozoa_Metazoa_Echinodermata_Holothuroidea_larvae	Other	-	-
living_Eukaryota_Opisthokonta_Holozoa_Metazoa_Echinodermata_Ophiuroidea	Other	-	-
living_Eukaryota_Opisthokonta_Holozoa_Metazoa_Echinodermata_Ophiuroidea_pluteus	Other	-	-
living_Eukaryota_Opisthokonta_Holozoa_Metazoa_Mollusca	Other	-	-
living_Eukaryota_Opisthokonta_Holozoa_Metazoa_Mollusca_Bivalvia	Other	-	-
living_Eukaryota_Opisthokonta_Holozoa_Metazoa_Mollusca_Bivalvia_Pteriomorphia_Limoida_Lima	Other	-	-
living_Eukaryota_Opisthokonta_Holozoa_Metazoa_Mollusca_egg	Other	-	-
living_Eukaryota_Opisthokonta_Holozoa_Metazoa_Nemertea	Other	-	-
living_other_egg	Other	-	-
living_Eukaryota_Opisthokonta_Holozoa_Metazoa_Annelida_Polychaeta	Other	-	-
living_Eukaryota_Opisthokonta_Holozoa_Metazoa_Annelida_larvae	Other	-	-
living_Eukaryota_Opisthokonta_Holozoa_Metazoa_Annelida_part	Other	-	-
living_Eukaryota_Opisthokonta_Holozoa_Metazoa_Mollusca_Gastropoda	Pteropoda	-	-
living_Eukaryota_Opisthokonta_Holozoa_Metazoa_Mollusca_Gastropoda_Heterobranchia_Cavoliniidae	Pteropoda	-	-
living_Eukaryota_Opisthokonta_Holozoa_Metazoa_Mollusca_Gastropoda_Heterobranchia_Creseidae	Pteropoda	-	-
living_Eukaryota_Opisthokonta_Holozoa_Metazoa_Mollusca_Gastropoda_Heterobranchia_Cuvierinidae	Pteropoda	-	-
living_Eukaryota_Opisthokonta_Holozoa_Metazoa_Mollusca_Gastropoda_Heterobranchia_Euthyneura_Euopisthobranchia_Bullidae_Bulla	Pteropoda	-	-
living_Eukaryota_Opisthokonta_Holozoa_Metazoa_Mollusca_Gastropoda_Heterobranchia_Euthyneura_Euopisthobranchia_Gymnosomata	Pteropoda	-	-
living_Eukaryota_Opisthokonta_Holozoa_Metazoa_Mollusca_Gastropoda_Heterobranchia_Euthyneura_Euopisthobranchia_Thecosomata	Pteropoda	-	-
living_Eukaryota_Opisthokonta_Holozoa_Metazoa_Mollusca_Gastropoda_Heterobranchia_Euthyneura_Euopisthobranchia_Thecosomata_Cavoliniidae	Pteropoda	-	-
living_Eukaryota_Opisthokonta_Holozoa_Metazoa_Mollusca_Gastropoda_Heterobranchia_Euthyneura_Euopisthobranchia_Thecosomata_Cavoliniidae_Cavolinia	Pteropoda	-	-
living_Eukaryota_Opisthokonta_Holozoa_Metazoa_Mollusca_Gastropoda_Heterobranchia_Euthyneura_Euopisthobranchia_Thecosomata_Cavoliniidae_Cavolinia_Cavolinia inflexa	Pteropoda	-	-
living_Eukaryota_Opisthokonta_Holozoa_Metazoa_Mollusca_Gastropoda_Heterobranchia_Euthyneura_Euopisthobranchia_Thecosomata_Cavoliniidae_Cavolinia_Cavolinia inflexa_egg	Pteropoda	-	-
living_Eukaryota_Opisthokonta_Holozoa_Metazoa_Mollusca_Gastropoda_Heterobranchia_Euthyneura_Euopisthobranchia_Thecosomata_Cavoliniidae_Diacria	Pteropoda	-	-
living_Eukaryota_Opisthokonta_Holozoa_Metazoa_Mollusca_Gastropoda_Heterobranchia_Euthyneura_Euopisthobranchia_Thecosomata_Cliidae	Pteropoda	-	-
living_Eukaryota_Opisthokonta_Holozoa_Metazoa_Mollusca_Gastropoda_Heterobranchia_Euthyneura_Euopisthobranchia_Thecosomata_Cliidae_Clio_Clio pyramidata	Pteropoda	-	-
living_Eukaryota_Opisthokonta_Holozoa_Metazoa_Mollusca_Gastropoda_Heterobranchia_Euthyneura_Euopisthobranchia_Thecosomata_Creseidae	Pteropoda	-	-
living_Eukaryota_Opisthokonta_Holozoa_Metazoa_Mollusca_Gastropoda_Heterobranchia_Euthyneura_Euopisthobranchia_Thecosomata_Creseidae_Creseis	Pteropoda	-	-
living_Eukaryota_Opisthokonta_Holozoa_Metazoa_Mollusca_Gastropoda_Heterobranchia_Euthyneura_Euopisthobranchia_Thecosomata_Creseidae_Creseis_Creseis acicula	Pteropoda	-	-
living_Eukaryota_Opisthokonta_Holozoa_Metazoa_Mollusca_Gastropoda_Heterobranchia_Euthyneura_Euopisthobranchia_Thecosomata_Creseidae_Creseis_Creseis conica	Pteropoda	-	-
living_Eukaryota_Opisthokonta_Holozoa_Metazoa_Mollusca_Gastropoda_Heterobranchia_Euthyneura_Euopisthobranchia_Thecosomata_Creseidae_Creseis_Creseis virgula	Pteropoda	-	-
living_Eukaryota_Opisthokonta_Holozoa_Metazoa_Mollusca_Gastropoda_Heterobranchia_Euthyneura_Euopisthobranchia_Thecosomata_Creseidae_Styliola_Styliola subula	Pteropoda	-	-
living_Eukaryota_Opisthokonta_Holozoa_Metazoa_Mollusca_Gastropoda_Heterobranchia_Euthyneura_Euopisthobranchia_Thecosomata_Cuvierinidae	Pteropoda	-	-
living_Eukaryota_Opisthokonta_Holozoa_Metazoa_Mollusca_Gastropoda_Heterobranchia_Euthyneura_Euopisthobranchia_Thecosomata_Cymbulia peroni	Pteropoda	-	-
living_Eukaryota_Opisthokonta_Holozoa_Metazoa_Mollusca_Gastropoda_Heterobranchia_Euthyneura_Euopisthobranchia_Thecosomata_Limacinidae	Pteropoda	-	-
living_Eukaryota_Opisthokonta_Holozoa_Metazoa_Mollusca_Gastropoda_Heterobranchia_Euthyneura_Euopisthobranchia_Thecosomata_Limacinidae_Limacina	Pteropoda	-	-
living_Eukaryota_Opisthokonta_Holozoa_Metazoa_Mollusca_Gastropoda_Heterobranchia_Euthyneura_Euopisthobranchia_Thecosomata_Limacinidae_Limacina_Limacina bulimoides	Pteropoda	-	-
living_Eukaryota_Opisthokonta_Holozoa_Metazoa_Mollusca_Gastropoda_Heterobranchia_Euthyneura_Euopisthobranchia_Thecosomata_Limacinidae_Limacina_Limacina inflata	Pteropoda	-	-
living_Eukaryota_Opisthokonta_Holozoa_Metazoa_Mollusca_Gastropoda_Heterobranchia_Euthyneura_Euopisthobranchia_Thecosomata_Limacinidae_Limacina_Limacina trochiformis	Pteropoda	-	-
living_Eukaryota_Opisthokonta_Holozoa_Metazoa_Mollusca_Gastropoda_Heterobranchia_Euthyneura_Panpulmonata_Limacidae	Pteropoda	-	-
living_Eukaryota_Opisthokonta_Holozoa_Metazoa_Mollusca_Gastropoda_Heterobranchia_Gymnosomata	Pteropoda	-	-
living_Eukaryota_Opisthokonta_Holozoa_Metazoa_Mollusca_Gastropoda_Heterobranchia_Limacinidae	Pteropoda	-	-
living_Eukaryota_Opisthokonta_Holozoa_Metazoa_Mollusca_Gastropoda_Heterobranchia_Limacinidae_Limacina	Pteropoda	-	-
living_Eukaryota_Opisthokonta_Holozoa_Metazoa_Mollusca_Gastropoda_Heterobranchia_Euthyneura_Euopisthobranchia_Thecosomata_Creseidae_Hyalocylis_Hyalocylis striata	Pteropoda	-	-
living_Eukaryota_Opisthokonta_Holozoa_Metazoa_Mollusca_Gastropoda_Heterobranchia_Euthyneura_Euopisthobranchia_Thecosomata_Cuvierinidae_Cuvierina	Pteropoda	-	-
living_Eukaryota_Opisthokonta_Holozoa_Metazoa_Mollusca_Gastropoda_Heterobranchia_Euthyneura_Euopisthobranchia_Thecosomata_Cavoliniidae_Diacria_Diacria quadridentata	Pteropoda	-	-
living_Eukaryota_Opisthokonta_Holozoa_Metazoa_Mollusca_Gastropoda_Heterobranchia_Euthyneura_Euopisthobranchia_Thecosomata_Cavoliniidae_Diacria_Diacria trispinosa	Pteropoda	-	-
living_Eukaryota_Opisthokonta_Holozoa_Metazoa_Mollusca_Gastropoda_Heterobranchia_Euthyneura_Euopisthobranchia_Thecosomata_Cavoliniidae_Diacavolinia	Pteropoda	-	-
living_Eukaryota_Opisthokonta_Holozoa_Metazoa_Mollusca_Scaphopoda_Gadilida_Siphonodentaliidae_Siphonodentalium_Siphonodentalium lobatum	Pteropoda	-	-
living_Eukaryota_Opisthokonta_Holozoa_Metazoa_Mollusca_Gastropoda_Heterobranchia_Euthyneura_Euopisthobranchia_Thecosomata_Cavoliniidae_Diacavolinia_Diacavolinia angulata	Pteropoda	-	-
living_Eukaryota_Harosa	Rhizaria	-	-
living_Eukaryota_Harosa_Rhizaria	Rhizaria	-	-
living_Eukaryota_Harosa_Rhizaria_Cercozoa_Chlorarachnea_Chlorarachnida_Partenskyella	Rhizaria	-	-
living_Eukaryota_Harosa_Rhizaria_Cercozoa_Thecofilosea_Ebriida_Ebria lineage_Ebria_Ebria tripartita	Rhizaria	-	-
living_Eukaryota_Harosa_Rhizaria_Cercozoa_Thecofilosea_Phaeodaria	Rhizaria	-	-
living_Eukaryota_Harosa_Rhizaria_Cercozoa_Thecofilosea_Phaeodaria_Phaeocystida_Aulacanthidae_Aulacantha	Rhizaria	-	-
living_Eukaryota_Harosa_Rhizaria_Cercozoa_Thecofilosea_Phaeodaria_Phaeogromida_Challengeridae_Protocystis	Rhizaria	-	-
living_Eukaryota_Harosa_Rhizaria_Cercozoa_Thecofilosea_Phaeodaria_Phaeosphaerida_Aulosphaeridae	Rhizaria	-	-
living_Eukaryota_Harosa_Rhizaria_Cercozoa_Thecofilosea_Phaeodaria_leg	Rhizaria	-	-
living_Eukaryota_Harosa_Rhizaria_Cercozoa_Thecofilosea_Phaeodaria_like	Rhizaria	-	-
living_Eukaryota_Harosa_Rhizaria_Filosa_Thecofilosea_Phaeodaria_leg	Rhizaria	-	-
living_Eukaryota_Harosa_Rhizaria_Filosa_Thecofilosea_Phaeodaria_sphereeye	Rhizaria	-	-
living_Eukaryota_Harosa_Rhizaria_Filosa_Thecofilosea_Phaeodaria_spherethorn	Rhizaria	-	-
living_Eukaryota_Harosa_Rhizaria_Retaria	Rhizaria	-	-
living_Eukaryota_Harosa_Rhizaria_Retaria_Acantharea	Rhizaria	-	-
living_Eukaryota_Harosa_Rhizaria_Retaria_Foraminifera	Rhizaria	-	-
living_Eukaryota_Harosa_Rhizaria_Retaria_Foraminifera_Globothalamea_Rotaliida_Globigerinacea_Globigerinoides	Rhizaria	-	-
living_Eukaryota_Harosa_Rhizaria_Retaria_Foraminifera_Globothalamea_Rotaliida_Globigerinacea_Orbulina	Rhizaria	-	-
living_Eukaryota_Harosa_Rhizaria_Retaria_Foraminifera_Globothalamea_Rotaliida_Globigerinacea_Orbulina_Orbulina universa	Rhizaria	-	-
living_Eukaryota_Harosa_Rhizaria_Retaria_Foraminifera_Globothalamea_Rotaliida_R clade 2_Rosalina_Rosalina sp.	Rhizaria	-	-
living_Eukaryota_Harosa_Rhizaria_Retaria_Foraminifera_Globothalamea_Textulariida_Eggerelloides	Rhizaria	-	-
living_Eukaryota_Harosa_Rhizaria_Retaria_Foraminifera_unclassified Foraminifera_Foraminifera sp.	Rhizaria	-	-
living_Eukaryota_Harosa_Rhizaria_Retaria_Polycystinea	Rhizaria	-	-
living_Eukaryota_Harosa_Rhizaria_Retaria_Polycystinea_Collodaria	Rhizaria	-	-
living_Eukaryota_Harosa_Rhizaria_Retaria_Polycystinea_Collodaria_Sphaerozoidae_Collozoum	Rhizaria	-	-
living_Eukaryota_Harosa_Rhizaria_Retaria_Polycystinea_Collodaria_collonial	Rhizaria	-	-
living_Eukaryota_Harosa_Rhizaria_Retaria_Polycystinea_Collodaria_colonial	Rhizaria	-	-
living_Eukaryota_Harosa_Rhizaria_Retaria_Polycystinea_Collodaria_solitaryblack	Rhizaria	-	-
living_Eukaryota_Harosa_Rhizaria_Retaria_Polycystinea_Collodaria_solitaryfuzzy	Rhizaria	-	-
living_Eukaryota_Harosa_Rhizaria_Retaria_Polycystinea_Collodaria_solitaryglobule	Rhizaria	-	-
living_Eukaryota_Harosa_Rhizaria_Retaria_Polycystinea_Collodaria_solitarygrey	Rhizaria	-	-
living_Eukaryota_Harosa_Rhizaria_Retaria_Polycystinea_Nassellaria	Rhizaria	-	-
living_Eukaryota_Harosa_Rhizaria_Retaria_Polycystinea_Spumellaria	Rhizaria	-	-
living_Eukaryota_Harosa_Rhizaria_Retaria_Acantharea_spines	Rhizaria	-	-
living_Eukaryota_Harosa_Rhizaria_Retaria_Foraminifera_Globorotaliidae	Rhizaria	-	-
living_Eukaryota_Harosa_Rhizaria_Cercozoa_Thecofilosea_Phaeodaria_Castanellidae	Rhizaria	-	-
living_Eukaryota_Harosa_Rhizaria_Cercozoa_Thecofilosea_Phaeodaria_Phaeodendrida_Coelodendridae_Coelographis	Rhizaria	-	-
living_Eukaryota_Harosa_Rhizaria_Cercozoa_Thecofilosea_Phaeodaria_Phaeodendrida_Coelodendridae_leg	Rhizaria	-	-
living_Eukaryota_Harosa_Rhizaria_Cercozoa_Thecofilosea_Phaeodaria_Phaeogromida_Medusettidae	Rhizaria	-	-
living_Eukaryota_Harosa_Rhizaria_Cercozoa_Thecofilosea_Phaeodaria_Phaeosphaerida_Aulosphaeridae_colonial	Rhizaria	-	-
living_Eukaryota_Harosa_Rhizaria_Cercozoa_Thecofilosea_Phaeodaria_Phaeosphaerida_Cannosphaeridae	Rhizaria	-	-
living_Eukaryota_Harosa_Rhizaria_Retaria_Acantharea_Arthra Symphy_Arthra Symphy F2_Amphilitidae F2_Amphibelone	Rhizaria	-	-
living_Eukaryota_Harosa_Rhizaria_Retaria_Polycystinea_Nassellaria_Pterocorythidae_Pterocorys_Pterocorys zancleus	Rhizaria	-	-
living_Eukaryota_Harosa_Rhizaria_Retaria_Polycystinea_Spumellaria_Spongodiscidae_Coccodiscidae_Dictyocoryne	Rhizaria	-	-
living_Eukaryota_Harosa_Rhizaria_Retaria_clade RadB_Sticholonche lineage_Sticholonche	Rhizaria	-	-
living_Eukaryota_Opisthokonta_Holozoa_Metazoa_Annelida_Polychaeta_Sedentaria_Canalipalpata_Terebellida_Poeobius	Tunicata	-	-
living_Eukaryota_Opisthokonta_Holozoa_Metazoa_Chordata_Tunicata	Tunicata	-	-
living_Eukaryota_Opisthokonta_Holozoa_Metazoa_Chordata_Tunicata_Appendicularia	Tunicata	-	-
living_Eukaryota_Opisthokonta_Holozoa_Metazoa_Chordata_Tunicata_Appendicularia_Fritillariidae	Tunicata	-	-
living_Eukaryota_Opisthokonta_Holozoa_Metazoa_Chordata_Tunicata_Appendicularia_Fritillariidae_Fritillaria	Tunicata	-	-
living_Eukaryota_Opisthokonta_Holozoa_Metazoa_Chordata_Tunicata_Appendicularia_Oikopleuridae	Tunicata	-	-
living_Eukaryota_Opisthokonta_Holozoa_Metazoa_Chordata_Tunicata_Appendicularia_Oikopleuridae_Oikopleura	Tunicata	-	-
living_Eukaryota_Opisthokonta_Holozoa_Metazoa_Chordata_Tunicata_Appendicularia_body	Tunicata	-	-
living_Eukaryota_Opisthokonta_Holozoa_Metazoa_Chordata_Tunicata_Appendicularia_head	Tunicata	-	-
living_Eukaryota_Opisthokonta_Holozoa_Metazoa_Chordata_Tunicata_Appendicularia_house	Tunicata	-	-
living_Eukaryota_Opisthokonta_Holozoa_Metazoa_Chordata_Tunicata_Appendicularia_tail	Tunicata	-	-
living_Eukaryota_Opisthokonta_Holozoa_Metazoa_Chordata_Tunicata_Thaliacea	Tunicata	-	-
living_Eukaryota_Opisthokonta_Holozoa_Metazoa_Chordata_Tunicata_Thaliacea_Doliolida	Tunicata	-	-
living_Eukaryota_Opisthokonta_Holozoa_Metazoa_Chordata_Tunicata_Thaliacea_Pyrosomatida	Tunicata	-	-
living_Eukaryota_Opisthokonta_Holozoa_Metazoa_Chordata_Tunicata_Thaliacea_Pyrosomatida_Pyrosoma	Tunicata	-	-
living_Eukaryota_Opisthokonta_Holozoa_Metazoa_Chordata_Tunicata_Thaliacea_Salpida	Tunicata	-	-
living_Eukaryota_Opisthokonta_Holozoa_Metazoa_Chordata_Tunicata_Thaliacea_Salpida_Iasis	Tunicata	-	-
living_Eukaryota_Opisthokonta_Holozoa_Metazoa_Chordata_Tunicata_Thaliacea_Salpida_Salpa	Tunicata	-	-
living_Eukaryota_Opisthokonta_Holozoa_Metazoa_Chordata_Tunicata_Thaliacea_Salpida_Salpidae_endostyle	Tunicata	-	-
living_Eukaryota_Opisthokonta_Holozoa_Metazoa_Chordata_Tunicata_Thaliacea_Salpida_Salpidae_nucleus	Tunicata	-	-
living_Eukaryota_Opisthokonta_Holozoa_Metazoa_Chordata_Tunicata_Thaliacea_Salpida_Thalia	Tunicata	-	-
living_Eukaryota_Opisthokonta_Holozoa_Metazoa_Chordata_Tunicata_Thaliacea_Salpida_colony	Tunicata	-	-
living_Eukaryota_Opisthokonta_Holozoa_Metazoa_Chordata_Tunicata_Thaliacea_Salpida_larvae	Tunicata	-	-
living_Eukaryota_Opisthokonta_Holozoa_Metazoa_Chordata_Tunicata_Thaliacea_Salpida_like	Tunicata	-	-
living_Eukaryota_Opisthokonta_Holozoa_Metazoa_Chordata_Tunicata_Thaliacea_part	Tunicata	-	-
