# Supplementary material for: Macroscale patterns of oceanic zooplankton composition and size structure
Source: Sci Rep. 2021 Aug 3;11:15714. doi: 10.1038/s41598-021-94615-5 (PMC8333327; doi:10.1038/s41598-021-94615-5)
Supplement: Supplementary file 2 — Supplementary Information 2. [file 41598_2021_94615_MOESM2_ESM.xlsx]

## Sheet: Feuil1
Group	Net	n stations	Spearman's rank correlation coefficient (rho)	p-value
All zooplankton	WP2	151	0.36	4.78496e-06
All zooplankton	Régent	120	0.37	3.100607e-05
Copepoda	WP2	151	0.45	1.057102e-08
Copepoda	Bongo	116	0.22	2.014734e-02
Copepoda	Régent	116	0.44	7.998407e-07
Copepoda unidentified	WP2	138	0.34	3.652375e-05
Copepoda unidentified	Bongo	111	0.24	1.105823e-02
Eumalacostraca	WP2	31	-0.41	2.184835e-02
Eumalacostraca	Régent	46	0.30	4.031019e-02
Rhizaria	WP2	37	-0.33	4.508998e-02
Chaetognatha	Bongo	92	0.21	4.810722e-02
Tunicata	Régent	13	0.84	2.629807e-04
Calanoida	WP2	151	0.35	1.188549e-05
Calanoida	Bongo	117	0.19	3.742247e-02
Calanoida	Régent	116	0.45	4.851384e-07
Calanoida unidentified	Régent	49	0.33	2.214746e-02
Calanidae	Régent	47	0.36	1.330387e-02
Oithonidae	WP2	143	-0.22	8.461984e-03
Augaptilidae	Bongo	31	-0.49	4.968442e-03
