# Supplementary material for: Macroscale patterns of oceanic zooplankton composition and size structure
Source: Sci Rep. 2021 Aug 3;11:15714. doi: 10.1038/s41598-021-94615-5 (PMC8333327; doi:10.1038/s41598-021-94615-5)
Supplement: Supplementary file 3 — Supplementary Information 3. [file 41598_2021_94615_MOESM3_ESM.xlsx]

## Sheet: ESD models
Response variable	Environmental covariates formula	Plankton net	N	% deviance explained	Adjusted R2	AIC	Temperature	Oxygen	Salinity	MLD	PAR	Nitrate	Particles backscattering (bbp470)	Chorophyll (integrated)	%Microphytoplankton	%Nanophytoplankton	Distance to coast
ESD_Acartiidae	Oxygen+Salinity+MLD+PAR2+Nitrates+Chla_integrated+bbp470+Micro+Nano+Distance	WP2	23	0.564	0.49	-55.007	NA	0.000764734140441314	0.143865755981482	0.595373310582058	0.245982517718521	0.668740079418545	0.21549666219163	0.00150460920852313	0.623143780269646	0.39813772503054	0.812731649690865
ESD_Acartiidae	Temperature+Salinity+MLD+PAR2+Nitrates+Chla_integrated+bbp470+Micro+Nano+Distance	WP2	23	0.65	0.546	-56.387	0.770542404048472	NA	0.987213413685595	0.268882228787817	0.65782794142245	0.00482316091042145	0.00607176764631001	0.00285269362611973	0.475904258339557	0.109646726114482	0.0133948763474697
ESD_Calanidae	Oxygen+Salinity+MLD+PAR2+Nitrates+Chla_integrated+bbp470+Micro+Nano+Distance	WP2	24	0.826	0.767	-11.34	NA	1.55814882483174e-05	0.851958990719664	0.0232491455045409	0.0291393999731968	0.315404928876431	0.66253723123928	2.32520009717518e-05	0.592988943553625	0.0231402824892856	0.568060023746114
ESD_Calanidae	Temperature+Salinity+MLD+PAR2+Nitrates+Chla_integrated+bbp470+Micro+Nano+Distance	WP2	24	0.762	0.679	-3.496	0.00143942362866722	NA	0.319770016128728	0.0448907967158959	0.000778671745325643	0.0934849012727493	0.954536882329562	0.000207644978153843	0.871529599947673	0.179038701180195	0.327981488204799
ESD_Calanoida	Oxygen+Salinity+MLD+PAR2+Nitrates+Chla_integrated+bbp470+Micro+Nano+Distance	WP2	75	0.734	0.701	-68.369	NA	<1e-10	0.611717417437157	0.730209233015671	0.00335357294793581	0.751670177562005	0.0972733417030198	0.044985720211667	0.0181745011278845	0.356213977550609	0.564909336707388
ESD_Calanoida	Temperature+Salinity+MLD+PAR2+Nitrates+Chla_integrated+bbp470+Micro+Nano+Distance	WP2	75	0.733	0.701	-68.541	<1e-10	NA	0.989746990482427	0.696366234457206	0.0756014141856479	0.291184797383011	0.15063376408342	0.361575132238187	0.0243084019971074	0.10088300226909	0.508336720304434
ESD_Calanoida_unid	Oxygen+Salinity+MLD+PAR2+Nitrates+Chla_integrated+bbp470+Micro+Nano+Distance	WP2	75	0.318	0.277	-35.653	NA	0.61003959271262	0.873171978816636	0.0604604414761262	1.60619670929174e-05	0.286062767334003	0.719896888874135	0.174023615345707	0.387601071119943	0.193963090579875	0.531676760310864
ESD_Calanoida_unid	Temperature+Salinity+MLD+PAR2+Nitrates+Chla_integrated+bbp470+Micro+Nano+Distance	WP2	75	0.427	0.366	-42.846	0.820380765307112	NA	0.838494065396281	0.0250353959862314	3.64706307309781e-06	0.339997389472709	0.575938335864973	0.179966774678124	0.0139706032560369	0.649010023058409	0.424183692671478
ESD_Chaetognatha	Oxygen+Salinity+MLD+PAR2+Nitrates+Chla_integrated+bbp470+Micro+Nano+Distance	WP2	55	0.323	0.257	-3.195	NA	0.417907735854315	0.913973529586811	0.486366280325028	0.00777989817408775	0.670400855909885	0.0854407704343838	0.00456957133103075	0.105457679648737	0.0525050733614217	0.0623197576145482
ESD_Chaetognatha	Temperature+Salinity+MLD+PAR2+Nitrates+Chla_integrated+bbp470+Micro+Nano+Distance	WP2	55	0.323	0.257	-3.195	0.716610766831311	NA	0.913163145349773	0.490492866950987	0.00777990011817686	0.692462749691978	0.0854407751045329	0.00456957216739551	0.105457673690045	0.0525050784883658	0.0623197584703168
ESD_Cnidaria	Oxygen+Salinity+MLD+PAR2+Nitrates+Chla_integrated+bbp470+Micro+Nano+Distance	WP2	22	0.98	0.964	-43.539	NA	6.81303239657982e-06	9.69999717186365e-05	0.00129066013596224	0.00145985923057357	0.103131976530016	0.0249225111101761	0.702615004506791	0.000785061815319565	0.00263635083361391	2.04294078640643e-05
ESD_Cnidaria	Temperature+Salinity+MLD+PAR2+Nitrates+Chla_integrated+bbp470+Micro+Nano+Distance	WP2	22	0.96	0.942	-33.686	1.37845760195265e-06	NA	0.450259068512512	0.0356691091484538	0.544781850946739	0.000540513775174722	0.558529019606247	0.294670223278343	0.0438525843817026	0.24911446440445	0.000415090336948087
ESD_Copepoda	Oxygen+Salinity+MLD+PAR2+Nitrates+Chla_integrated+bbp470+Micro+Nano+Distance	WP2	75	0.679	0.629	-104.423	NA	<1e-10	0.7320395729803	0.809672939920062	0.0322083798495292	0.634353935745033	0.44577170023239	0.424172247345881	5.74739167605864e-05	0.0723610647494564	0.155772573555377
ESD_Copepoda	Temperature+Salinity+MLD+PAR2+Nitrates+Chla_integrated+bbp470+Micro+Nano+Distance	WP2	75	0.641	0.594	-98.844	<1e-10	NA	0.898813292295455	0.592979657333124	0.109487264203868	0.489100958848075	0.765957081832445	0.329388692511675	5.70484819784056e-05	0.030863208684651	0.330393052307438
ESD_Copepoda_unid	Oxygen+Salinity+MLD+PAR2+Nitrates+Chla_integrated+bbp470+Micro+Nano+Distance	WP2	68	0.363	0.301	-63.316	NA	0.000392257965218024	0.907284924279249	0.480471262481395	0.044788782624066	0.397131274303675	0.753130233747302	0.455941918424968	0.358626651580841	0.015397871847047	0.019503394511277
ESD_Copepoda_unid	Temperature+Salinity+MLD+PAR2+Nitrates+Chla_integrated+bbp470+Micro+Nano+Distance	WP2	68	0.371	0.307	-63.643	0.00045402299052788	NA	0.839479867423205	0.646259907024385	0.103386913368022	0.397072630291472	0.668186728413731	0.284067890505924	0.266717188590729	0.010044606300751	0.0430468899568313
ESD_Corycaeidae	Oxygen+Salinity+MLD+PAR2+Nitrates+Chla_integrated+bbp470+Micro+Nano+Distance	WP2	51	0.154	0.112	-43.255	NA	0.0314671832865032	0.756381165857164	0.191754218638615	0.555108798868089	0.367552503647422	0.629615073577015	0.682813731897199	0.554481254372948	0.533458240102289	0.790690745741403
ESD_Corycaeidae	Temperature+Salinity+MLD+PAR2+Nitrates+Chla_integrated+bbp470+Micro+Nano+Distance	WP2	51	0.066	0.048	-41.017	0.54519860799295	NA	0.728479866230717	0.453372242280339	0.777437395236416	0.250720396392413	0.666048977075272	0.681346356700028	0.0839871066320523	0.515431064016687	0.48807542445213
ESD_Cyclopoida	Oxygen+Salinity+MLD+PAR2+Nitrates+Chla_integrated+bbp470+Micro+Nano+Distance	WP2	72	0.411	0.351	-146.947	NA	5.55524238978755e-05	0.232773191580225	0.00123536461183305	0.699961114109784	0.764421246117129	0.655878733390944	0.200773969646294	0.750859859693546	0.77064013677986	0.235606617602061
ESD_Cyclopoida	Temperature+Salinity+MLD+PAR2+Nitrates+Chla_integrated+bbp470+Micro+Nano+Distance	WP2	72	0.409	0.354	-147.84	2.03509222562737e-05	NA	0.0384264303606834	0.00200339542066552	0.923099209107509	0.57126867966742	0.878681892220426	0.492865399389685	0.719663512076592	0.640279223771342	0.202025154673921
ESD_Euchaetidae	Oxygen+Salinity+MLD+PAR2+Nitrates+Chla_integrated+bbp470+Micro+Nano+Distance	WP2	22	0.523	0.441	-21.123	NA	0.0861691876621657	0.445627338772911	0.547022616129836	0.717451221353657	0.0581427277502397	0.258094334057826	0.426161820587035	0.439751496779655	0.0151692590701457	0.966749724106291
ESD_Euchaetidae	Temperature+Salinity+MLD+PAR2+Nitrates+Chla_integrated+bbp470+Micro+Nano+Distance	WP2	22	0.572	0.485	-22.639	0.0479376059535801	NA	0.481155418567265	0.360188252068886	0.421026275756317	0.0704685078228942	0.434882896307039	0.206248572214774	0.445141164490442	0.00549070461049861	0.948471421151137
ESD_Eumalacostraca	Oxygen+Salinity+MLD+PAR2+Nitrates+Chla_integrated+bbp470+Micro+Nano+Distance	WP2	21	0.785	0.73	-18.213	NA	0.000692468690925097	0.275287125205473	0.705445378614055	0.935852627111981	3.81689111266237e-05	0.100018091127415	0.358816940521526	0.925278636548717	0.711680258691953	0.0891536374034667
ESD_Eumalacostraca	Temperature+Salinity+MLD+PAR2+Nitrates+Chla_integrated+bbp470+Micro+Nano+Distance	WP2	21	0.872	0.821	-25.974	3.58992463277419e-05	NA	0.910079950200647	0.804573834636613	0.662718926927386	0.000704586004615537	0.0185654927816379	0.0393441093822066	0.939949297884459	0.00868883729570658	0.00626590297469609
ESD_Oithonidae	Oxygen+Salinity+MLD+PAR2+Nitrates+Chla_integrated+bbp470+Micro+Nano+Distance	WP2	72	0.355	0.307	-104.753	NA	0.000100978718654665	0.0618708108809231	0.000895228207601129	0.315796976575304	0.227688318912091	0.878560207594983	0.75681103498973	0.70178677551602	0.993776593551392	0.618859468091
ESD_Oithonidae	Temperature+Salinity+MLD+PAR2+Nitrates+Chla_integrated+bbp470+Micro+Nano+Distance	WP2	72	0.382	0.332	-106.974	7.31587888369578e-05	NA	0.0179879360546422	0.0024461958127957	0.62403479550793	0.144482763991861	0.854264694162461	0.629862815268394	0.790362594114959	0.852338183566176	0.596647664677784
ESD_Oncaeidae	Oxygen+Salinity+MLD+PAR2+Nitrates+Chla_integrated+bbp470+Micro+Nano+Distance	WP2	45	0.621	0.577	-91.513	NA	1.5813151672539e-06	0.0106879194952081	0.941503169259041	0.0210203849312768	0.646982182412551	0.884564741917298	0.52994492882886	0.682892488574377	0.964433141062129	0.306434451425753
ESD_Oncaeidae	Temperature+Salinity+MLD+PAR2+Nitrates+Chla_integrated+bbp470+Micro+Nano+Distance	WP2	45	0.666	0.617	-95.203	<1e-10	NA	0.00755293217399533	0.922690119843611	0.0756958038064819	0.512062197719674	0.716891637092865	0.0129460572594243	0.995585658529106	0.896547938662991	0.0533345872457949
ESD_Poecilostomatoida	Oxygen+Salinity+MLD+PAR2+Nitrates+Chla_integrated+bbp470+Micro+Nano+Distance	WP2	61	0.509	0.462	-152.419	NA	0.443037149538721	0.45578970597151	0.000221294150562268	1.00795427226963e-06	0.626938078455636	0.794375295443813	0.418080527127781	0.0667464551067066	0.550853508780323	0.00297085478999004
ESD_Poecilostomatoida	Temperature+Salinity+MLD+PAR2+Nitrates+Chla_integrated+bbp470+Micro+Nano+Distance	WP2	61	0.509	0.462	-152.419	0.645755170032777	NA	0.452481795584208	0.0002212920455259	1.00794259871861e-06	0.625331545632163	0.795830314581748	0.438605037331483	0.0667453641293316	0.585326149697045	0.00297083833268696
ESD_Pteropoda	Oxygen+Salinity+MLD+PAR2+Nitrates+Chla_integrated+bbp470+Micro+Nano+Distance	WP2	27	0.331	0.246	-56.765	NA	0.659253737293718	0.651813615428135	0.279517823611805	0.0914513365161262	0.0219719233704556	0.0417825374842025	0.322836711375558	0.711824411500059	0.145425572804869	0.593647395110923
ESD_Pteropoda	Temperature+Salinity+MLD+PAR2+Nitrates+Chla_integrated+bbp470+Micro+Nano+Distance	WP2	27	0.331	0.246	-56.765	0.944030131823896	NA	0.683806290425909	0.279518825946733	0.0914508329155088	0.0219717277704914	0.0417833394994858	0.328722532351897	0.607010516407971	0.145425496390594	0.630856055580635
ESD_Rhizaria	Oxygen+Salinity+MLD+PAR2+Nitrates+Chla_integrated+bbp470+Micro+Nano+Distance	WP2	28	0.756	0.673	-36.454	NA	0.0140814421345461	0.000197990625671274	0.713031281840517	0.148560884721616	0.000391536632274314	0.000318234756959357	0.00248379472567262	0.558083831879683	0.0159130631542374	0.56768493403264
ESD_Rhizaria	Temperature+Salinity+MLD+PAR2+Nitrates+Chla_integrated+bbp470+Micro+Nano+Distance	WP2	28	0.766	0.684	-37.262	0.00848002897456346	NA	0.000121697684579147	0.492009106882774	0.78868873701826	0.00253087883446523	0.00421935891028724	0.00363396106504887	0.696402244599008	0.0447935014208067	0.673568258952672
ESD_Cladocera+Ostracoda	Oxygen+Salinity+MLD+PAR2+Nitrates+Chla_integrated+bbp470+Micro+Nano+Distance	WP2	32	0.387	0.323	-47.177	NA	0.446184068882062	0.75165600405771	0.638763294129882	0.248315589688252	0.149763030686933	0.748027152443453	0.0181291003206642	0.319707097207375	0.0235042466447828	0.754205771898518
ESD_Cladocera+Ostracoda	Temperature+Salinity+MLD+PAR2+Nitrates+Chla_integrated+bbp470+Micro+Nano+Distance	WP2	32	0.387	0.323	-47.177	0.937371416598796	NA	0.73737521457722	0.640529307436281	0.248266314001748	0.14974441966072	0.817548195411006	0.0181333791724512	0.316192254357689	0.023506395639485	0.855171467946639
ESD_Tunicata	Oxygen+Salinity+MLD+PAR2+Nitrates+Chla_integrated+bbp470+Micro+Nano+Distance	WP2	51	0.64	0.563	-11.336	NA	6.99701494937255e-05	0.78131421173299	0.860215281444579	0.456928573611899	0.362980875732325	0.0971877567672146	0.0676684535811838	8.79536173933326e-05	0.0294244720041948	0.209951172640504
ESD_Tunicata	Temperature+Salinity+MLD+PAR2+Nitrates+Chla_integrated+bbp470+Micro+Nano+Distance	WP2	51	0.59	0.517	-7.236	0.000204768369468589	NA	0.75207693726287	0.840631497920436	0.769046512670971	0.40788666263285	0.150094966531642	0.0695466576427277	0.000105286968481444	0.032272848516127	0.338198886836513
ESD_Zooplankton	Oxygen+Salinity+MLD+PAR2+Nitrates+Chla_integrated+bbp470+Micro+Nano+Distance	WP2	75	0.594	0.539	-102.106	NA	<1e-10	0.910730092171073	0.568995329484324	0.14914968534654	0.621240931519128	0.7348754507346	0.470590468735111	0.00330718902273652	0.00925124123398469	0.370641718585453
ESD_Zooplankton	Temperature+Salinity+MLD+PAR2+Nitrates+Chla_integrated+bbp470+Micro+Nano+Distance	WP2	75	0.545	0.491	-95.607	<1e-10	NA	0.925654094654852	0.482487787316402	0.210437295533446	0.541143417654747	0.90171591727303	0.440924848651321	0.00831780333471643	0.00367459894532352	0.581089234551238
ESD_Augaptilidae	Oxygen+Salinity+MLD+PAR2+Nitrates+Chla_integrated+bbp470+Micro+Nano+Distance	Bongo	23	0.412	0.331	-39.559	NA	0.111561451103598	0.0200002819041969	0.507020669702564	0.532138635608298	0.643511325660741	0.0808604340956571	0.159405898170057	0.597731374375551	0.533346480662478	0.818927115701278
ESD_Augaptilidae	Temperature+Salinity+MLD+PAR2+Nitrates+Chla_integrated+bbp470+Micro+Nano+Distance	Bongo	23	0.413	0.331	-39.553	0.0966146187606017	NA	0.0407416473547083	0.485766968522476	0.580264807415338	0.71943646807948	0.0754945498557931	0.142640515249353	0.722651709242889	0.574543273735114	0.890140452652055
ESD_Calanidae	Oxygen+Salinity+MLD+PAR2+Nitrates+Chla_integrated+bbp470+Micro+Nano+Distance	Bongo	33	0.712	0.63	-26.368	NA	0.00058377794896336	0.0684400251111088	0.0962001195659572	0.0116645701340718	0.864246610642141	0.27480293339374	0.053308380439268	0.458353383215687	0.222354328642418	0.000268856420012842
ESD_Calanidae	Temperature+Salinity+MLD+PAR2+Nitrates+Chla_integrated+bbp470+Micro+Nano+Distance	Bongo	33	0.692	0.603	-23.996	0.0279814214428623	NA	0.0683606391554346	0.0846791854410984	0.10567540087998	0.884301344853157	0.0280042200338176	0.000121266329543124	0.773765918454882	0.51932343507187	0.00124285797699508
ESD_Calanoida	Oxygen+Salinity+MLD+PAR2+Nitrates+Chla_integrated+bbp470+Micro+Nano+Distance	Bongo	66	0.502	0.433	-106.938	NA	2.25063292225158e-06	0.799605937222296	0.763723245929782	0.271414678542953	0.00503899492499327	0.820114432650244	0.00547846454352663	0.369192225584032	0.435125207090206	0.153736253428994
ESD_Calanoida	Temperature+Salinity+MLD+PAR2+Nitrates+Chla_integrated+bbp470+Micro+Nano+Distance	Bongo	66	0.387	0.325	-97.224	0.00999067588533087	NA	0.01321347016216	0.305339817873832	0.0208139435584603	0.389796664461729	0.0420884076517939	0.511057271046164	0.0405996515716145	0.502761006203987	0.152549727048727
ESD_Calanoida_unid	Oxygen+Salinity+MLD+PAR2+Nitrates+Chla_integrated+bbp470+Micro+Nano+Distance	Bongo	66	0.15	0.106	-23.585	NA	0.620043327259196	0.512333521033264	0.580453986562169	0.605740150044433	0.0338687082739437	0.910061919032244	0.561220283486067	0.666360927314775	0.550894390289984	0.0486063339383744
ESD_Calanoida_unid	Temperature+Salinity+MLD+PAR2+Nitrates+Chla_integrated+bbp470+Micro+Nano+Distance	Bongo	66	0.15	0.106	-23.585	0.746647794407949	NA	0.528810013257266	0.580498219848892	0.604302958640456	0.0338687158802129	0.910032057250206	0.553998472897515	0.680140833869218	0.550204244983019	0.0486063414063106
ESD_Chaetognatha	Oxygen+Salinity+MLD+PAR2+Nitrates+Chla_integrated+bbp470+Micro+Nano+Distance	Bongo	56	0.68	0.615	-76.95	NA	0.403937151465111	0.0391763990044002	0.979726760039449	0.215496540968561	0.929621397373904	0.0413724044616499	0.957146340413245	<1e-10	0.00496328141002111	0.737697347440629
ESD_Chaetognatha	Temperature+Salinity+MLD+PAR2+Nitrates+Chla_integrated+bbp470+Micro+Nano+Distance	Bongo	56	0.675	0.611	-76.457	0.58861910848559	NA	0.0424445197676114	0.978641781934599	0.22240812601514	0.915941802018471	0.0377944064099429	0.952843936503541	<1e-10	0.00571164061823581	0.702065051028893
ESD_Cnidaria	Oxygen+Salinity+MLD+PAR2+Nitrates+Chla_integrated+bbp470+Micro+Nano+Distance	Bongo	26	0.771	0.69	-25.25	NA	0.815730626637431	0.102902626735598	0.505159467676011	0.00013489859685123	0.000533321351494642	0.0583510302558963	0.0201566356618188	0.973439256573522	0.0156402107966056	0.000585556473749804
ESD_Cnidaria	Temperature+Salinity+MLD+PAR2+Nitrates+Chla_integrated+bbp470+Micro+Nano+Distance	Bongo	26	0.782	0.699	-25.776	0.125008180430188	NA	0.0521307370452002	0.334371144287468	0.000213443902847832	0.000183061670514073	0.105470203800821	0.0119615913582172	0.964890895561492	0.0239669834992859	0.00109571616549875
ESD_Copepoda	Oxygen+Salinity+MLD+PAR2+Nitrates+Chla_integrated+bbp470+Micro+Nano+Distance	Bongo	66	0.891	0.867	-147.249	NA	<1e-10	0.0509335594421219	0.920211661600763	0.818418496568046	0.707181605168077	0.572719467378848	0.717775166800438	0.0036625460454176	<1e-10	0.00598426179857914
ESD_Copepoda	Temperature+Salinity+MLD+PAR2+Nitrates+Chla_integrated+bbp470+Micro+Nano+Distance	Bongo	66	0.879	0.852	-140.219	<1e-10	NA	0.0631185113472444	0.884550246276636	0.965098135297021	0.499578127778812	0.807539017998745	0.875064177301117	0.00287587431253933	<1e-10	0.0163158181007942
ESD_Copepoda_unid	Oxygen+Salinity+MLD+PAR2+Nitrates+Chla_integrated+bbp470+Micro+Nano+Distance	Bongo	66	0.378	0.307	-96.855	NA	0.797943551307489	0.732929375600426	0.0469384227339391	0.0416292974958363	0.000943015749704346	0.518644867722034	0.661759675098485	0.82351661917499	0.34407143440461	0.0469220782193167
ESD_Copepoda_unid	Temperature+Salinity+MLD+PAR2+Nitrates+Chla_integrated+bbp470+Micro+Nano+Distance	Bongo	66	0.378	0.307	-96.855	0.603688422985368	NA	0.743943044833379	0.0469377222506643	0.04163055534298	0.000943010329846894	0.517619060643451	0.686348455572035	0.816348296265262	0.347301108104566	0.0469224362363694
ESD_Corycaeidae	Oxygen+Salinity+MLD+PAR2+Nitrates+Chla_integrated+bbp470+Micro+Nano+Distance	Bongo	41	0.47	0.395	-77.362	NA	0.840764519972483	0.241955923888921	0.910022125481179	0.451846952729934	0.465056093706773	0.0168607556028124	0.0020096317364775	0.947146827428277	0.0218930015200119	0.00826697907008289
ESD_Corycaeidae	Temperature+Salinity+MLD+PAR2+Nitrates+Chla_integrated+bbp470+Micro+Nano+Distance	Bongo	41	0.47	0.395	-77.363	0.837442833810122	NA	0.241955162245751	0.909791202803716	0.447471290390795	0.464155691147243	0.0168607033086636	0.00200961983029158	0.947861355893469	0.0218930343798831	0.00826697871277804
ESD_Cyclopoida	Oxygen+Salinity+MLD+PAR2+Nitrates+Chla_integrated+bbp470+Micro+Nano+Distance	Bongo	57	0.323	0.286	-149.006	NA	0.341302014375873	0.925318188955922	4.38658308425932e-05	0.105253625689879	0.782330956700467	0.670868425477437	0.610960912074711	0.580156709697688	0.264128891891788	0.664838893469372
ESD_Cyclopoida	Temperature+Salinity+MLD+PAR2+Nitrates+Chla_integrated+bbp470+Micro+Nano+Distance	Bongo	57	0.326	0.287	-148.973	0.284706135872737	NA	0.9548091912237	5.0542993232483e-05	0.119431572596731	0.756712180508409	0.669614058999258	0.499505820097142	0.644983530486903	0.26549107155738	0.643865386359469
ESD_Euchaetidae	Oxygen+Salinity+MLD+PAR2+Nitrates+Chla_integrated+bbp470+Micro+Nano+Distance	Bongo	34	0.308	0.247	-38.862	NA	0.939936285161837	0.986097834550962	0.768034723458472	0.737867944837277	0.237521028854936	0.928797770341418	0.00726985751110687	0.0478294255073841	0.460100892349788	0.552179873152829
ESD_Euchaetidae	Temperature+Salinity+MLD+PAR2+Nitrates+Chla_integrated+bbp470+Micro+Nano+Distance	Bongo	34	0.308	0.247	-38.862	0.734921558217914	NA	0.993399411006002	0.785764121178473	0.612601686278094	0.237519140677223	0.930344980626812	0.00726992906279844	0.0478300267199334	0.422592909468058	0.488443894569912
ESD_Eumalacostraca	Oxygen+Salinity+MLD+PAR2+Nitrates+Chla_integrated+bbp470+Micro+Nano+Distance	Bongo	44	0.536	0.434	3.147	NA	0.252105073431756	0.180763534408529	0.114554015439285	0.0229048241333969	0.0214812983575194	0.362840267970278	0.778523471204552	0.00879841083722877	0.0446184329166402	0.12386500896655
ESD_Eumalacostraca	Temperature+Salinity+MLD+PAR2+Nitrates+Chla_integrated+bbp470+Micro+Nano+Distance	Bongo	44	0.531	0.442	1.899	0.00507460462902953	NA	0.344358495104975	0.0822923218205642	0.0232912251216104	0.0141469902807225	0.657732506881028	0.774348501155113	0.284007818286352	0.0157017181751888	0.278629783799496
ESD_Metridinidae	Oxygen+Salinity+MLD+PAR2+Nitrates+Chla_integrated+bbp470+Micro+Nano+Distance	Bongo	56	0.199	0.149	-10.803	NA	0.712784142218649	0.0204192060737594	0.736147407260363	0.947184932008443	0.839696944076654	0.742125148314469	0.720719274743654	0.940328111849207	0.495953803958754	0.0397057582527071
ESD_Metridinidae	Temperature+Salinity+MLD+PAR2+Nitrates+Chla_integrated+bbp470+Micro+Nano+Distance	Bongo	56	0.199	0.149	-10.803	0.9298024177949	NA	0.0204192124831584	0.73616008372602	0.94728682744653	0.849539612508348	0.74744307195574	0.741607774696867	0.940518282251533	0.495501059968811	0.0397057583425575
ESD_Oithonidae	Oxygen+Salinity+MLD+PAR2+Nitrates+Chla_integrated+bbp470+Micro+Nano+Distance	Bongo	57	0.331	0.26	-145.902	NA	0.805438410999239	0.0717290670258912	0.0177084446646745	0.466826986373931	0.477606790503422	0.555739684420491	0.0561280001586262	0.896660833299633	0.067358795900457	0.0621251142431414
ESD_Oithonidae	Temperature+Salinity+MLD+PAR2+Nitrates+Chla_integrated+bbp470+Micro+Nano+Distance	Bongo	57	0.331	0.26	-145.902	0.713790607262771	NA	0.0717363823404886	0.0177070314731317	0.442657409045707	0.495115766232228	0.643076173692809	0.0561261515581246	0.957145228318056	0.0673593395601101	0.0621273321875866
ESD_Oncaeidae	Oxygen+Salinity+MLD+PAR2+Nitrates+Chla_integrated+bbp470+Micro+Nano+Distance	Bongo	43	0.742	0.677	-147.869	NA	0.0275725670084646	0.0105157193788825	4.35853877878145e-07	0.34062656765058	0.00319763038468812	0.639387811435837	0.805546175003819	0.0160521257085078	0.00135229790836788	0.00711262425284087
ESD_Oncaeidae	Temperature+Salinity+MLD+PAR2+Nitrates+Chla_integrated+bbp470+Micro+Nano+Distance	Bongo	43	0.738	0.67	-146.997	0.0389759069153177	NA	0.00613430335026255	6.95642175974065e-07	0.239865678281215	0.00192442441790508	0.627415679133769	0.821994576648029	0.0216345606805517	0.00192869172431642	0.0110597984043588
ESD_Poecilostomatoida	Oxygen+Salinity+MLD+PAR2+Nitrates+Chla_integrated+bbp470+Micro+Nano+Distance	Bongo	61	0.368	0.294	-181.862	NA	0.00146069045595909	0.830114566391791	0.0879481257926268	0.29691842851651	0.396024796457471	0.144160130704048	0.483487558192515	0.00320197281027346	0.929107095381324	0.00128743004702381
ESD_Poecilostomatoida	Temperature+Salinity+MLD+PAR2+Nitrates+Chla_integrated+bbp470+Micro+Nano+Distance	Bongo	61	0.354	0.281	-180.876	0.00146905516373286	NA	0.975482444138051	0.102967532150072	0.0940493204273305	0.114192911732749	0.379831461808703	0.396221269441773	0.00976223743836535	0.91115349884047	0.00595563685155021
ESD_Rhizaria	Oxygen+Salinity+MLD+PAR2+Nitrates+Chla_integrated+bbp470+Micro+Nano+Distance	Bongo	35	0.474	0.38	-49.205	NA	0.00801295131889224	0.0262237409819677	0.100773051682892	0.350750381011508	0.0965503624102314	0.783836690703443	0.591495805794255	0.639821101499493	0.11181654926734	0.238285049326675
ESD_Rhizaria	Temperature+Salinity+MLD+PAR2+Nitrates+Chla_integrated+bbp470+Micro+Nano+Distance	Bongo	35	0.51	0.42	-51.408	0.00118245802982164	NA	0.0179555080457809	0.061286247530169	0.424365367162163	0.0544320374817722	0.811123117835962	0.43429509547861	0.964270527560149	0.441720267806311	0.192530316171138
ESD_Cladocera+Ostracoda	Oxygen+Salinity+MLD+PAR2+Nitrates+Chla_integrated+bbp470+Micro+Nano+Distance	Bongo	56	0.504	0.417	-120.377	NA	0.00961068169266921	0.964735438217867	0.242292895125592	0.0267313683836948	0.0100128032105679	0.405930180189671	0.972883730027684	0.00619027611057898	0.000857206993635229	0.881361735577302
ESD_Cladocera+Ostracoda	Temperature+Salinity+MLD+PAR2+Nitrates+Chla_integrated+bbp470+Micro+Nano+Distance	Bongo	56	0.582	0.499	-128.041	0.000572530330774645	NA	0.567675102736476	0.578926830393629	0.00611246698016776	0.00348308983578005	0.892610044477289	0.899512358117408	0.0096370780790912	0.00206532041857932	0.507574314644033
ESD_Tunicata	Oxygen+Salinity+MLD+PAR2+Nitrates+Chla_integrated+bbp470+Micro+Nano+Distance	Bongo	38	0.705	0.613	-27.575	NA	0.00034440666592972	0.018521160364608	0.0404771678161087	0.000619702328705118	0.967156549082375	0.835854139842634	0.682294961891883	0.08099512264347	0.00115180952392979	0.743261420700761
ESD_Tunicata	Temperature+Salinity+MLD+PAR2+Nitrates+Chla_integrated+bbp470+Micro+Nano+Distance	Bongo	38	0.695	0.603	-26.836	0.000322879755887406	NA	0.0687683440007424	0.199874358518436	0.00534901307451285	0.782766119382394	0.763403571874932	0.437900263096527	0.0627405768175774	0.00862401068945906	0.670851045575981
ESD_Zooplankton	Oxygen+Salinity+MLD+PAR2+Nitrates+Chla_integrated+bbp470+Micro+Nano+Distance	Bongo	66	0.709	0.652	-129.061	NA	0.00057962667626188	0.0764081336207572	0.39297674747172	0.601263860413167	0.0109125771778511	0.000541907001442077	0.777041676036315	0.054235981028577	0.000644762479765193	0.667111997618141
ESD_Zooplankton	Temperature+Salinity+MLD+PAR2+Nitrates+Chla_integrated+bbp470+Micro+Nano+Distance	Bongo	66	0.715	0.651	-127.841	0.00971693059664958	NA	0.0403226434742259	0.222053515758482	0.670838291725736	0.0047486975479879	0.000192414561079879	0.961803416576325	0.0199121338460289	0.00335514329372322	0.847331005233423
ESD_Calanidae	Oxygen+Salinity+MLD+PAR2+Nitrates+Chla_integrated+bbp470+Micro+Nano+Distance	Régent	21	0.91	0.854	-50.543	NA	0.00243744947231983	0.183339250374401	0.643186780975898	0.000883852778352678	0.815578944924047	0.00567013025440755	0.00034325826115511	0.646769941475593	0.0115605493369855	0.607056040387047
ESD_Calanidae	Temperature+Salinity+MLD+PAR2+Nitrates+Chla_integrated+bbp470+Micro+Nano+Distance	Régent	21	0.899	0.845	-49.449	0.00130459228074264	NA	0.805948472194336	0.737475856048096	0.000432341088388632	0.868061783058477	0.00399726735972683	2.28684687709757e-05	0.0458405481322881	0.478318395165751	0.857004014401743
ESD_Calanoida	Oxygen+Salinity+MLD+PAR2+Nitrates+Chla_integrated+bbp470+Micro+Nano+Distance	Régent	67	0.605	0.558	-140.702	NA	0.000101061853233109	1.73019806573027e-05	0.00181729436842426	0.0102903966602813	0.0360967692701614	0.203723633230424	0.830343940849635	0.652946264988162	0.512869231781674	0.600544448642922
ESD_Calanoida	Temperature+Salinity+MLD+PAR2+Nitrates+Chla_integrated+bbp470+Micro+Nano+Distance	Régent	67	0.581	0.536	-137.86	0.000443996774682098	NA	7.31472730652882e-06	0.00314508051284801	0.00541028112677133	0.0551418880796737	0.283779246577987	0.610943532380388	0.867817200674064	0.72201485306242	0.800990887061276
ESD_Calanoida_unid	Oxygen+Salinity+MLD+PAR2+Nitrates+Chla_integrated+bbp470+Micro+Nano+Distance	Régent	34	0.761	0.727	-74.261	NA	<1e-10	0.132370732798058	0.36522581904553	0.0523506475061464	0.750355173672959	0.755116994929669	0.226242395173972	0.925738314952983	0.761677922469497	0.112602295855638
ESD_Calanoida_unid	Temperature+Salinity+MLD+PAR2+Nitrates+Chla_integrated+bbp470+Micro+Nano+Distance	Régent	34	0.819	0.772	-78.356	9.84772108343357e-05	NA	0.183129570153322	0.65148322592306	0.00786985957837905	0.145546433230636	0.0104952087318115	0.076306553025176	0.55598904100347	0.692189541537793	0.0382902612432967
ESD_Chaetognatha	Oxygen+Salinity+MLD+PAR2+Nitrates+Chla_integrated+bbp470+Micro+Nano+Distance	Régent	35	0.541	0.507	-52.285	NA	4.19670469364863e-06	0.403666766901661	0.652287335584572	0.406585444763654	0.776866815529483	0.678232906365279	0.000810941765742257	0.990172877712372	0.740848365231016	0.289812019741172
ESD_Chaetognatha	Temperature+Salinity+MLD+PAR2+Nitrates+Chla_integrated+bbp470+Micro+Nano+Distance	Régent	35	0.597	0.541	-53.262	1.26013985668472e-06	NA	0.965325721869783	0.608529963738106	0.0600392780259472	0.3224110606698	0.287051059087591	7.89185537372061e-05	0.572267695178536	0.508785479694195	0.308637632290059
ESD_Cnidaria	Oxygen+Salinity+MLD+PAR2+Nitrates+Chla_integrated+bbp470+Micro+Nano+Distance	Régent	38	0.225	0.169	-8.527	NA	0.0407974195076326	0.115402471304508	0.775354130281519	0.835685223409408	0.707556945557476	0.126068820777672	0.231643679679535	0.910880361138565	0.812085806993399	0.795780849903653
ESD_Cnidaria	Temperature+Salinity+MLD+PAR2+Nitrates+Chla_integrated+bbp470+Micro+Nano+Distance	Régent	38	0.204	0.151	-7.83	0.114483117370537	NA	0.0966918445488145	0.808074931469595	0.691017284110108	0.852558946873472	0.0674474667241907	0.489195935885883	0.963899052907172	0.835371825714279	0.873107681664889
ESD_Copepoda	Oxygen+Salinity+MLD+PAR2+Nitrates+Chla_integrated+bbp470+Micro+Nano+Distance	Régent	67	0.591	0.547	-141.464	NA	5.16966641275207e-05	1.25726844967256e-05	0.00402002011514346	0.0127214651221759	0.0549539428154759	0.133807482643546	0.780682685723714	0.672410414692033	0.655233494265561	0.625693649388503
ESD_Copepoda	Temperature+Salinity+MLD+PAR2+Nitrates+Chla_integrated+bbp470+Micro+Nano+Distance	Régent	67	0.567	0.523	-138.266	0.000271384978773437	NA	5.0433318534715e-06	0.00720150339186776	0.00753632946805627	0.0790629200385413	0.208011673859763	0.583337704428011	0.885541374207352	0.767656602142764	0.700516142313872
ESD_Euchaetidae	Oxygen+Salinity+MLD+PAR2+Nitrates+Chla_integrated+bbp470+Micro+Nano+Distance	Régent	31	0.536	0.478	-58.564	NA	0.84274384940625	0.0380139731572029	0.542359433102091	0.0464282481676058	0.927210775365678	0.882526582268936	2.25174741127487e-05	0.597944788266981	0.0400053436142801	0.311905223020846
ESD_Euchaetidae	Temperature+Salinity+MLD+PAR2+Nitrates+Chla_integrated+bbp470+Micro+Nano+Distance	Régent	31	0.577	0.509	-59.825	0.123180657965709	NA	0.0636182976070796	0.261110669671626	0.014742780824575	0.969736085324734	0.675566132418565	2.63227900372254e-05	0.539509405891761	0.027794044291261	0.528913127552008
ESD_Eumalacostraca	Oxygen+Salinity+MLD+PAR2+Nitrates+Chla_integrated+bbp470+Micro+Nano+Distance	Régent	34	0.712	0.632	-34.219	NA	0.00188798819907288	0.583984910319295	0.00572288042674007	0.00465658724166818	0.0735068521344934	0.077350586863534	0.00673640677999865	0.196783251028803	0.0100234953972385	0.417704457082266
ESD_Eumalacostraca	Temperature+Salinity+MLD+PAR2+Nitrates+Chla_integrated+bbp470+Micro+Nano+Distance	Régent	34	0.75	0.682	-39.283	2.49743858482532e-05	NA	0.687273874745301	0.000164941080653458	0.0037687411906272	0.35490663703081	0.00352700412398832	0.0149584813918793	0.425756081390385	0.0178929878681441	0.131304727036441
ESD_Metridinidae	Oxygen+Salinity+MLD+PAR2+Nitrates+Chla_integrated+bbp470+Micro+Nano+Distance	Régent	29	0.465	0.399	-49.404	NA	0.832731300788737	0.0894045687552507	0.791883605712066	0.0014837391740905	0.804712353440135	0.346604694654808	0.133605921586307	0.180159951198995	0.678577843245426	0.151711872480249
ESD_Metridinidae	Temperature+Salinity+MLD+PAR2+Nitrates+Chla_integrated+bbp470+Micro+Nano+Distance	Régent	29	0.465	0.399	-49.404	0.968609685553548	NA	0.0894056772992359	0.815177550493504	0.00148376223968427	0.818821903161446	0.378624561327513	0.133610791164922	0.18014675744063	0.677393264566435	0.151709616484472
ESD_Cladocera+Ostracoda	Oxygen+Salinity+MLD+PAR2+Nitrates+Chla_integrated+bbp470+Micro+Nano+Distance	Régent	24	0.415	0.316	-36.707	NA	0.0362775292053359	0.00707847099389003	0.691090360221541	0.374796881078256	0.765708790059124	0.0204941810350117	0.957935618343892	0.769289521705386	0.181134797215925	0.210871131674604
ESD_Cladocera+Ostracoda	Temperature+Salinity+MLD+PAR2+Nitrates+Chla_integrated+bbp470+Micro+Nano+Distance	Régent	24	0.689	0.579	-46.554	0.00108171729895801	NA	0.120791112279914	0.990105063663729	0.00606302947644022	0.846075049906949	0.00358623101983158	0.531222544772482	0.477432954060548	0.00159327896587036	0.092841196314822
ESD_Zooplankton	Oxygen+Salinity+MLD+PAR2+Nitrates+Chla_integrated+bbp470+Micro+Nano+Distance	Régent	69	0.235	0.195	-58.488	NA	0.119719294087459	0.00771781459515852	0.611366927317803	0.739897298591227	0.232054608862434	0.0495387965542798	0.520659702829461	0.0701013294488997	0.689003978161464	0.887343086403572
ESD_Zooplankton	Temperature+Salinity+MLD+PAR2+Nitrates+Chla_integrated+bbp470+Micro+Nano+Distance	Régent	69	0.233	0.192	-58.336	0.21194348859512	NA	0.00756037969325574	0.632932296157447	0.743165144447447	0.230014497384769	0.0535118677655236	0.505857745188079	0.0274759916476259	0.581183251656683	0.896021044641735

## Sheet: Abundance models
Response variable	Environmental covariates formula	Plankton net	N	% deviance explained	Adjusted R2	AIC	Temperature	Oxygen	Salinity	MLD	PAR	Nitrate	Particles backscattering (bbp470)	Chorophyll (integrated)	%Microphytoplankton	%Nanophytoplankton	Distance to coast
Ab_Acartiidae	Oxygen+Salinity+MLD+PAR2+Nitrates+Chla_integrated+bbp470+Micro+Nano+Distance	WP2	75	0.231	0.196	209.247	NA	0.00859276935394571	0.763369207769849	0.528678984582896	0.757331152530691	0.91583089529521	0.941599890713489	0.000463597084310763	0.182446852907364	0.211455870303591	0.659657213480786
Ab_Acartiidae	Temperature+Salinity+MLD+PAR2+Nitrates+Chla_integrated+bbp470+Micro+Nano+Distance	WP2	75	0.222	0.193	208.947	0.00286443892412558	NA	0.790181704733297	0.616052049026152	0.78374566107917	0.733830460417598	0.906662905178505	0.000552042097938577	0.341232208446829	0.492643600822017	0.730288458766082
Ab_Augaptilidae	Oxygen+Salinity+MLD+PAR2+Nitrates+Chla_integrated+bbp470+Micro+Nano+Distance	WP2	75	0.42	0.364	67.293	NA	0.0713378464922039	0.000111166077181535	0.441057947721908	0.168045585369757	0.202329982864411	0.795654324528476	0.148398905562336	0.0733156578415018	0.360852731700419	0.373523116067589
Ab_Augaptilidae	Temperature+Salinity+MLD+PAR2+Nitrates+Chla_integrated+bbp470+Micro+Nano+Distance	WP2	75	0.413	0.368	65.723	0.000166784483633275	NA	0.00125104198810755	0.463779274623364	0.119915777770746	0.100313195334261	0.746957206160091	0.461607526744383	0.405585768638268	0.520582123176925	0.623438977332923
Ab_Calanidae	Oxygen+Salinity+MLD+PAR2+Nitrates+Chla_integrated+bbp470+Micro+Nano+Distance	WP2	75	0.934	0.916	194.556	NA	<1e-10	0.909864712821085	0.619763159937991	0.653510228501818	0.349884730771619	0.745196632585353	0.00323145527983737	0.00120903550974805	<1e-10	0.623180018320096
Ab_Calanidae	Temperature+Salinity+MLD+PAR2+Nitrates+Chla_integrated+bbp470+Micro+Nano+Distance	WP2	75	0.911	0.888	214.638	<1e-10	NA	0.197317413788153	0.528706377679725	0.773940689833562	0.789608095059344	0.51876769849107	0.388474982397516	<1e-10	<1e-10	0.710596625756426
Ab_Calanoida	Oxygen+Salinity+MLD+PAR2+Nitrates+Chla_integrated+bbp470+Micro+Nano+Distance	WP2	75	0.688	0.593	332.68	NA	4.32879215250814e-06	0.874551570643099	0.00148258797923406	0.0979275722353597	0.0272046546024369	0.758906332690242	0.000377884545332163	0.0294242911619452	0.000187196528218858	0.108252441027665
Ab_Calanoida	Temperature+Salinity+MLD+PAR2+Nitrates+Chla_integrated+bbp470+Micro+Nano+Distance	WP2	75	0.347	0.289	365.527	0.644860771306926	NA	0.458471480978404	0.0020375928291968	0.128654415019027	0.744704523657031	0.412426696158026	0.00693074683010109	0.0163613489315628	0.464517318768912	0.680655224824384
Ab_Calanoida_unid	Oxygen+Salinity+MLD+PAR2+Nitrates+Chla_integrated+bbp470+Micro+Nano+Distance	WP2	75	0.501	0.402	338.769	NA	0.0025520787918456	0.647229908978715	0.000230160879912678	0.0138964071444876	0.16888007388947	0.269351032356074	4.06793186025212e-05	0.139289802475406	0.122546386883798	0.362033780026833
Ab_Calanoida_unid	Temperature+Salinity+MLD+PAR2+Nitrates+Chla_integrated+bbp470+Micro+Nano+Distance	WP2	75	0.383	0.308	346.128	0.00840313207685184	NA	0.924401663500502	0.000337102430103875	0.0156750193821116	0.283284574787552	0.435699284823177	0.000110237672431679	0.0585577360047176	0.359955561342884	0.667366413217217
Ab_Candaciidae	Oxygen+Salinity+MLD+PAR2+Nitrates+Chla_integrated+bbp470+Micro+Nano+Distance	WP2	75	0.64	0.604	78.738	NA	1.60586066331181e-05	0.815793852261604	0.641156375545236	0.37106921635159	0.432075626980266	0.0742643058531074	0.763266381037219	0.0312483514926378	0.12215722201073	0.0536020387069389
Ab_Candaciidae	Temperature+Salinity+MLD+PAR2+Nitrates+Chla_integrated+bbp470+Micro+Nano+Distance	WP2	75	0.659	0.618	77.123	5.88559480929618e-07	NA	0.606523419811414	0.751288423342414	0.174156477453206	0.151243244599167	0.0180231381517824	0.106069007888106	0.0397927221737205	0.0752762567062512	0.0594161486744742
Ab_Centropagidae	Oxygen+Salinity+MLD+PAR2+Nitrates+Chla_integrated+bbp470+Micro+Nano+Distance	WP2	75	0.365	0.31	167.573	NA	0.648749014466568	0.735359146793934	0.0703570788690765	0.0788997242939825	0.754154235081009	0.589576305823361	0.59978024967123	0.00019356985245611	0.891683967804483	0.450453863898811
Ab_Centropagidae	Temperature+Salinity+MLD+PAR2+Nitrates+Chla_integrated+bbp470+Micro+Nano+Distance	WP2	75	0.365	0.309	167.868	0.951874961830136	NA	0.644909234778837	0.084876034765495	0.0949027936840316	0.734680414252435	0.571054718265878	0.625657862752273	0.000174862683545607	0.877064365584973	0.432741037668624
Ab_Chaetognatha	Oxygen+Salinity+MLD+PAR2+Nitrates+Chla_integrated+bbp470+Micro+Nano+Distance	WP2	75	0.523	0.425	200.312	NA	5.96224694819902e-05	0.241726175977765	0.102891501737636	0.013112685135048	0.119804301663663	0.171328657918069	0.00143369354368428	0.668074753459931	0.0026816237157159	0.798043493499247
Ab_Chaetognatha	Temperature+Salinity+MLD+PAR2+Nitrates+Chla_integrated+bbp470+Micro+Nano+Distance	WP2	75	0.195	0.155	221.487	0.833865038784537	NA	0.20472254263922	0.46178260567247	0.181135261043451	0.0179617769456045	0.335955187978442	0.333698627581845	0.738644836131462	0.00980291831090019	0.820872016008075
Ab_Cnidaria	Oxygen+Salinity+MLD+PAR2+Nitrates+Chla_integrated+bbp470+Micro+Nano+Distance	WP2	75	0.354	0.271	154.958	NA	0.401093164915725	0.361105134210642	0.367242435538659	0.0558385928856191	0.0322352186103347	0.237465478038596	0.000487177349485113	0.589728868265818	0.0652247648459892	0.158209890010602
Ab_Cnidaria	Temperature+Salinity+MLD+PAR2+Nitrates+Chla_integrated+bbp470+Micro+Nano+Distance	WP2	75	0.352	0.27	155.04	0.355513156542009	NA	0.406112372331593	0.364455571949864	0.0562441809940467	0.0326875489027931	0.23885609482785	0.000498978984603604	0.588276806818987	0.0641290493267063	0.157895464261956
Ab_Copepoda	Oxygen+Salinity+MLD+PAR2+Nitrates+Chla_integrated+bbp470+Micro+Nano+Distance	WP2	75	0.667	0.571	358.54	NA	5.3134436066582e-06	0.896662300462026	0.00104531882061798	0.0559239919896588	0.00637204144998726	0.647487624778466	0.00162645145006901	0.133999375202654	0.000289954602218034	0.171969626563902
Ab_Copepoda	Temperature+Salinity+MLD+PAR2+Nitrates+Chla_integrated+bbp470+Micro+Nano+Distance	WP2	75	0.297	0.249	390.942	0.59548170997381	NA	0.196727639914475	0.00323776857107949	0.18853119017	0.422100896386426	0.549849103036937	0.00763958408282972	0.119945642894831	0.495306867844502	0.859000708805401
Ab_Copepoda_unid	Oxygen+Salinity+MLD+PAR2+Nitrates+Chla_integrated+bbp470+Micro+Nano+Distance	WP2	75	0.518	0.427	284.62	NA	0.00139527914324211	0.844307600225068	0.00759529152561766	0.168277773719151	0.231547025219607	0.0870460238687311	0.000121713339956697	0.520143142806946	0.0220038574713993	0.83583589681728
Ab_Copepoda_unid	Temperature+Salinity+MLD+PAR2+Nitrates+Chla_integrated+bbp470+Micro+Nano+Distance	WP2	75	0.324	0.263	298.756	0.676288557906084	NA	0.589839182648906	0.00483341618926847	0.15208571225319	0.233342322233337	0.220133982725188	0.00075887919459583	0.445252785550638	0.0798120720321587	0.90592372649871
Ab_Corycaeidae	Oxygen+Salinity+MLD+PAR2+Nitrates+Chla_integrated+bbp470+Micro+Nano+Distance	WP2	75	0.736	0.705	195.804	NA	<1e-10	0.244676845570965	0.257258806002317	0.815117955329112	0.000181081134087879	0.464688591741595	0.0758328782938689	0.828675459077287	0.865089362314662	0.951065204231331
Ab_Corycaeidae	Temperature+Salinity+MLD+PAR2+Nitrates+Chla_integrated+bbp470+Micro+Nano+Distance	WP2	75	0.743	0.714	193.472	<1e-10	NA	0.208525376583768	0.403785222811634	0.519017692812983	0.000126609980461545	0.449528555231389	0.082029812083836	0.841057475020789	0.842358765664088	0.726791785273392
Ab_Cyclopoida	Oxygen+Salinity+MLD+PAR2+Nitrates+Chla_integrated+bbp470+Micro+Nano+Distance	WP2	75	0.641	0.564	252.286	NA	0.000876430183522903	0.896427432040593	0.0367197628750733	0.00401306607024998	0.105313606697176	0.043930218441974	0.0026969983006353	0.365633405807227	0.00151920193446098	0.753120713865311
Ab_Cyclopoida	Temperature+Salinity+MLD+PAR2+Nitrates+Chla_integrated+bbp470+Micro+Nano+Distance	WP2	75	0.491	0.434	267.373	0.503809853752265	NA	0.970099576781015	0.00954431844356152	0.00371185445632682	0.796659071120669	0.0723036926944994	8.18867745278062e-05	0.428530259561401	0.0530075219984647	0.666361917382879
Ab_Eucalanidae	Oxygen+Salinity+MLD+PAR2+Nitrates+Chla_integrated+bbp470+Micro+Nano+Distance	WP2	75	0.713	0.644	170.851	NA	1.39603694508939e-05	0.032191836666119	0.000168369165677418	0.876356408648216	6.9040280155086e-06	0.0497931167493371	0.0153022899610247	0.163217099192741	0.220626350421631	0.193784161843329
Ab_Eucalanidae	Temperature+Salinity+MLD+PAR2+Nitrates+Chla_integrated+bbp470+Micro+Nano+Distance	WP2	75	0.701	0.637	171.639	1.32724096506553e-05	NA	0.0576227529931498	0.000440227996412079	0.943907553134967	2.74012489875908e-06	0.0238661098410475	0.0103503029077778	0.208149029051112	0.423110014871232	0.173924482609022
Ab_Euchaetidae	Oxygen+Salinity+MLD+PAR2+Nitrates+Chla_integrated+bbp470+Micro+Nano+Distance	WP2	75	0.55	0.502	194.913	NA	<1e-10	0.555974989669995	0.000286713858062004	0.276507083168335	0.000933548531211414	0.571129704744317	0.892055382095549	0.525945601749721	0.768236293473352	0.528103686898858
Ab_Euchaetidae	Temperature+Salinity+MLD+PAR2+Nitrates+Chla_integrated+bbp470+Micro+Nano+Distance	WP2	75	0.505	0.461	199.889	<1e-10	NA	0.466249529773824	0.00224607358917528	0.421890791791305	0.00364256293842213	0.698964776876305	0.778155113381331	0.575261820866337	0.648997941309833	0.424000111054245
Ab_Eumalacostraca	Oxygen+Salinity+MLD+PAR2+Nitrates+Chla_integrated+bbp470+Micro+Nano+Distance	WP2	75	0.164	0.14	170.09	NA	0.0703759948495161	0.000715416121920498	0.794365256193574	0.904393716575955	0.73719000554154	0.679995136061828	0.581922688955879	0.480779690214477	0.879256016796684	0.230855900263818
Ab_Eumalacostraca	Temperature+Salinity+MLD+PAR2+Nitrates+Chla_integrated+bbp470+Micro+Nano+Distance	WP2	75	0.156	0.133	170.522	0.0906382584100935	NA	0.00108008438974205	0.752858277662154	0.910359634807563	0.727283492865433	0.622114496709818	0.568939960574117	0.403477797718742	0.982369949179055	0.254033432334597
Ab_Harpacticoida	Oxygen+Salinity+MLD+PAR2+Nitrates+Chla_integrated+bbp470+Micro+Nano+Distance	WP2	75	0.265	0.208	151.119	NA	0.00205821440018017	0.710156123521434	0.0608167408187531	0.619863453041567	0.139422734071813	0.0905863239160125	0.27771073670207	0.639445212093919	0.747192304202743	0.0483827139102853
Ab_Harpacticoida	Temperature+Salinity+MLD+PAR2+Nitrates+Chla_integrated+bbp470+Micro+Nano+Distance	WP2	75	0.271	0.217	150.038	0.000625449763935748	NA	0.659852332701719	0.0914257159059884	0.376108122809223	0.273970071951051	0.0407397832675436	0.466133652473624	0.491837995578702	0.795079133753312	0.0659893032522452
Ab_Heterorhabdidae	Oxygen+Salinity+MLD+PAR2+Nitrates+Chla_integrated+bbp470+Micro+Nano+Distance	WP2	75	0.226	0.174	47.515	NA	0.378412038473907	0.48407034275482	0.0869322941170494	0.0100763750594564	0.416608690552926	0.8211027421603	0.137605044750551	0.0651098356980886	0.973565749258823	0.795717702098456
Ab_Heterorhabdidae	Temperature+Salinity+MLD+PAR2+Nitrates+Chla_integrated+bbp470+Micro+Nano+Distance	WP2	75	0.226	0.174	47.515	0.352621233752961	NA	0.473698901291068	0.0869325394056384	0.0100762973896527	0.416733263251147	0.820199397705282	0.137605916303581	0.0651098971752126	0.970673160273784	0.798092237505857
Ab_Metridinidae	Oxygen+Salinity+MLD+PAR2+Nitrates+Chla_integrated+bbp470+Micro+Nano+Distance	WP2	75	0.357	0.296	151.836	NA	0.000466311909309902	0.621779625983364	0.00634606961484985	1.66529498903945e-05	0.0448273785502089	0.390260493899521	0.999853188652308	0.734606855757906	0.114062480760144	0.771203923397379
Ab_Metridinidae	Temperature+Salinity+MLD+PAR2+Nitrates+Chla_integrated+bbp470+Micro+Nano+Distance	WP2	75	0.388	0.321	149.766	0.000119515620865096	NA	0.796242190180894	0.0124629525492984	8.96771088321202e-06	0.0986206959256097	0.14099323617068	0.877091781309336	0.734573214610138	0.196249372215077	0.736468593606578
Ab_Oithonidae	Oxygen+Salinity+MLD+PAR2+Nitrates+Chla_integrated+bbp470+Micro+Nano+Distance	WP2	75	0.641	0.564	252.286	NA	0.000876430183522903	0.896427432040593	0.0367197628750733	0.00401306607024998	0.105313606697176	0.043930218441974	0.0026969983006353	0.365633405807227	0.00151920193446098	0.753120713865311
Ab_Oithonidae	Temperature+Salinity+MLD+PAR2+Nitrates+Chla_integrated+bbp470+Micro+Nano+Distance	WP2	75	0.491	0.434	267.373	0.503809853752265	NA	0.970099576781015	0.00954431844356152	0.00371185445632682	0.796659071120669	0.0723036926944994	8.18867745278062e-05	0.428530259561401	0.0530075219984647	0.666361917382879
Ab_Oncaeidae	Oxygen+Salinity+MLD+PAR2+Nitrates+Chla_integrated+bbp470+Micro+Nano+Distance	WP2	75	0.464	0.406	319.805	NA	0.000239920153154771	0.925258535133488	0.000171392521117752	0.0373461738679635	0.000111456646789687	0.635153952853079	0.137172168184753	0.563251282842485	0.65117066212776	0.889174775474846
Ab_Oncaeidae	Temperature+Salinity+MLD+PAR2+Nitrates+Chla_integrated+bbp470+Micro+Nano+Distance	WP2	75	0.429	0.386	320.485	2.79728472398766e-05	NA	0.856541546477929	0.000122336751467111	0.0167169611221913	0.00071280028774412	0.848101578827064	0.0811800575890457	0.666205483094365	0.776773604209181	0.931953694764826
Ab_Paracalanidae	Oxygen+Salinity+MLD+PAR2+Nitrates+Chla_integrated+bbp470+Micro+Nano+Distance	WP2	75	0.557	0.503	178.324	NA	<1e-10	0.558516751851032	0.0987101800927077	0.128523538399466	0.00902193098956805	0.388589600739355	0.000699919187463705	0.783766451750592	0.139983904125177	0.732475108196539
Ab_Paracalanidae	Temperature+Salinity+MLD+PAR2+Nitrates+Chla_integrated+bbp470+Micro+Nano+Distance	WP2	75	0.539	0.483	181.096	<1e-10	NA	0.497075787402196	0.163621984800157	0.096818169204574	0.00645070445649942	0.381850362595849	0.00136002883344366	0.707839730917055	0.185405433358163	0.699873900016286
Ab_Poecilostomatoida	Oxygen+Salinity+MLD+PAR2+Nitrates+Chla_integrated+bbp470+Micro+Nano+Distance	WP2	75	0.526	0.469	311.907	NA	3.26234159708783e-06	0.859324033637791	0.000661801541537388	0.0947233486479223	0.000450132195830566	0.782913061103096	0.0469001921663706	0.545626484963963	0.706718686457333	0.672624690694265
Ab_Poecilostomatoida	Temperature+Salinity+MLD+PAR2+Nitrates+Chla_integrated+bbp470+Micro+Nano+Distance	WP2	75	0.507	0.454	313.332	2.00360936797317e-06	NA	0.816398854458989	0.000399880291447108	0.0323064283792467	0.00219539017168813	0.817722854055149	0.0378253602878391	0.659402652659564	0.791208819418555	0.750415515007452
Ab_Pontellidae	Oxygen+Salinity+MLD+PAR2+Nitrates+Chla_integrated+bbp470+Micro+Nano+Distance	WP2	75	0.185	0.146	70.041	NA	0.0386072237915182	0.215540516280745	0.801667693049675	0.988565901521583	0.0844644375688008	0.0895334990292547	0.907031429454102	0.647778853481914	0.858945028109965	0.489428119969901
Ab_Pontellidae	Temperature+Salinity+MLD+PAR2+Nitrates+Chla_integrated+bbp470+Micro+Nano+Distance	WP2	75	0.19	0.155	68.928	0.0115723022189975	NA	0.213681147435438	0.826736383427321	0.944527317925138	0.132750843025342	0.0890187296561392	0.976133048793984	0.834304799863844	0.782843978051042	0.304688819536903
Ab_Pteropoda	Oxygen+Salinity+MLD+PAR2+Nitrates+Chla_integrated+bbp470+Micro+Nano+Distance	WP2	75	0.329	0.278	221.339	NA	0.0251011776239112	0.781149546721414	0.730829153510811	0.217582962186615	0.000508843532259773	0.199183287770815	0.04280246085221	0.441224240862243	0.795399848411507	0.0254511765842009
Ab_Pteropoda	Temperature+Salinity+MLD+PAR2+Nitrates+Chla_integrated+bbp470+Micro+Nano+Distance	WP2	75	0.323	0.278	220.816	0.0125924976037958	NA	0.708896314768539	0.550898923193233	0.16691835153752	0.000765130414353776	0.268728590877089	0.0326114158751839	0.497418758066502	0.807852114805775	0.0198490702852805
Ab_Rhincalanidae	Oxygen+Salinity+MLD+PAR2+Nitrates+Chla_integrated+bbp470+Micro+Nano+Distance	WP2	75	0.201	0.155	81.172	NA	0.00983455366049069	0.440623200970069	0.494103880593007	0.749325512687852	0.0558347525934886	0.816912466900423	0.0649110422319096	0.107293709977001	0.204469521948384	0.2617610763324
Ab_Rhincalanidae	Temperature+Salinity+MLD+PAR2+Nitrates+Chla_integrated+bbp470+Micro+Nano+Distance	WP2	75	0.147	0.113	83.756	0.137316316937611	NA	0.724369730606538	0.697864099690038	0.78255101868122	0.0318320432283322	0.795620825160078	0.108223046134913	0.562421814256313	0.185366393951408	0.27431986696871
Ab_Rhizaria	Oxygen+Salinity+MLD+PAR2+Nitrates+Chla_integrated+bbp470+Micro+Nano+Distance	WP2	75	0.323	0.276	260.834	NA	0.00280849269862682	0.010148881833248	0.413025831188292	0.442533201912679	0.0312096248328859	0.727137812858488	0.125108036982672	0.456905896122445	0.507617162452737	0.160348311851225
Ab_Rhizaria	Temperature+Salinity+MLD+PAR2+Nitrates+Chla_integrated+bbp470+Micro+Nano+Distance	WP2	75	0.319	0.27	261.619	0.00550159375342052	NA	0.0220746432089503	0.320849347518499	0.293137154548925	0.0260758447485444	0.721186291157531	0.10964165112694	0.35729991217665	0.336210037343235	0.168616670556571
Ab_Sapphirinidae	Oxygen+Salinity+MLD+PAR2+Nitrates+Chla_integrated+bbp470+Micro+Nano+Distance	WP2	75	0.55	0.516	95.855	NA	8.34551600770173e-05	0.420965584272552	0.0387315438532825	0.00221074094474372	0.610485147002133	0.22061165857844	0.630121659235411	0.083191513840134	0.29508812360445	0.666092878152006
Ab_Sapphirinidae	Temperature+Salinity+MLD+PAR2+Nitrates+Chla_integrated+bbp470+Micro+Nano+Distance	WP2	75	0.615	0.57	89.195	<1e-10	NA	0.0215949881574666	0.0505735787716156	0.0329486314812684	0.219308258213941	0.0354112315884059	0.343562737587905	0.208240981088624	0.589513083764292	0.878771087464709
Ab_Cladocera+Ostracoda	Oxygen+Salinity+MLD+PAR2+Nitrates+Chla_integrated+bbp470+Micro+Nano+Distance	WP2	75	0.563	0.484	246.143	NA	6.2733268559545e-05	0.0671420706087236	0.0670772982719444	0.551138427239901	0.00179848468822241	0.00655338492501945	0.905394348929139	0.40375132898789	0.421143341083493	0.0544128767345627
Ab_Cladocera+Ostracoda	Temperature+Salinity+MLD+PAR2+Nitrates+Chla_integrated+bbp470+Micro+Nano+Distance	WP2	75	0.42	0.349	260.87	8.83684174877164e-05	NA	0.233602831563005	0.243336016991473	0.308072522885743	0.187955841274009	0.0024569441811062	0.325020030950318	0.255490954030962	0.116640626646439	0.163435986699196
Ab_Temoridae	Oxygen+Salinity+MLD+PAR2+Nitrates+Chla_integrated+bbp470+Micro+Nano+Distance	WP2	75	0.472	0.421	137.624	NA	4.3960943276744e-06	0.530130227743963	0.0118284501065358	0.000239366041031364	0.00189611541445422	0.611152404615155	0.81571201031171	0.99916467803754	0.603878800216973	0.353132719142951
Ab_Temoridae	Temperature+Salinity+MLD+PAR2+Nitrates+Chla_integrated+bbp470+Micro+Nano+Distance	WP2	75	0.491	0.43	137.477	6.66312042230111e-06	NA	0.649831034424278	0.0104877698609516	0.000529942497981883	0.00240408009813797	0.642789851937738	0.818389870511984	0.985682263694731	0.724572150530034	0.180532040680848
Ab_Tunicata	Oxygen+Salinity+MLD+PAR2+Nitrates+Chla_integrated+bbp470+Micro+Nano+Distance	WP2	75	0.401	0.334	244.665	NA	0.00111014016043787	0.0512054783576528	0.0244736713470524	0.17013551014628	0.0104454365175208	0.590884583625202	0.360149290576566	0.239199489015529	0.625653419818027	0.234342385604609
Ab_Tunicata	Temperature+Salinity+MLD+PAR2+Nitrates+Chla_integrated+bbp470+Micro+Nano+Distance	WP2	75	0.357	0.294	248.466	0.00382671632846443	NA	0.0819433319282219	0.060187990704326	0.188301595421855	0.00679712730309134	0.538732136262059	0.425969377875527	0.259278071128656	0.556046312006334	0.137048013383553
Ab_Zooplankton	Oxygen+Salinity+MLD+PAR2+Nitrates+Chla_integrated+bbp470+Micro+Nano+Distance	WP2	75	0.671	0.573	366.971	NA	5.68585274840494e-06	0.759130912481087	0.00231559148173344	0.0748077472524346	0.00106114822938685	0.566882019314179	0.00159309717271616	0.173141695569327	0.000188727668983146	0.0703880159995571
Ab_Zooplankton	Temperature+Salinity+MLD+PAR2+Nitrates+Chla_integrated+bbp470+Micro+Nano+Distance	WP2	75	0.258	0.22	401.156	0.736563013252695	NA	0.0483009473970868	0.00643504484808544	0.197209319469823	0.379833052022832	0.617469892761053	0.0248960812701946	0.384144445391784	0.581417227098967	0.549107639087666
Ab_Acartiidae	Oxygen+Salinity+MLD+PAR2+Nitrates+Chla_integrated+bbp470+Micro+Nano+Distance	Bongo	66	0.417	0.36	53.519	NA	1.78192214694839e-06	0.684135812717962	0.689388280466624	0.521827097484932	0.0701546311375114	0.373512653448843	0.000127060822319391	0.584113629184802	0.0218423563834963	0.691734816490955
Ab_Acartiidae	Temperature+Salinity+MLD+PAR2+Nitrates+Chla_integrated+bbp470+Micro+Nano+Distance	Bongo	66	0.448	0.386	51.529	1.7425380822722e-06	NA	0.735539093225429	0.760715594718866	0.588842209119296	0.0990220490147419	0.495610338026431	0.000179174110275682	0.562089598315653	0.0114433543523662	0.763102901276991
Ab_Aetideidae	Oxygen+Salinity+MLD+PAR2+Nitrates+Chla_integrated+bbp470+Micro+Nano+Distance	Bongo	66	0.084	0.058	-49.961	NA	0.83093419440037	0.619551112013374	0.488098696657946	0.831599786672768	0.515915869152992	0.125729109305592	0.660429348353553	0.0287976201231395	0.513721089807104	0.533166640329144
Ab_Aetideidae	Temperature+Salinity+MLD+PAR2+Nitrates+Chla_integrated+bbp470+Micro+Nano+Distance	Bongo	66	0.084	0.058	-49.961	0.622260429978235	NA	0.599561874568992	0.657267052717273	0.833454117326651	0.551759657132649	0.125729164718027	0.665837934758926	0.0287975855045742	0.532847186928073	0.567831414706538
Ab_Arietellidae	Oxygen+Salinity+MLD+PAR2+Nitrates+Chla_integrated+bbp470+Micro+Nano+Distance	Bongo	66	0	0	-199.514	NA	0.526947805504147	0.941282542049595	0.717541221619728	0.351584413160611	0.76122344455936	0.916950215226101	0.619397693256944	0.614025949356387	0.628021503535754	0.832938139324596
Ab_Arietellidae	Temperature+Salinity+MLD+PAR2+Nitrates+Chla_integrated+bbp470+Micro+Nano+Distance	Bongo	66	0	0	-199.514	0.475858753758688	NA	0.942411287152113	0.687195282655739	0.351538102034504	0.762869731787092	0.916988820135986	0.619390676355196	0.580866260804122	0.627419701828424	0.833016136783008
Ab_Augaptilidae	Oxygen+Salinity+MLD+PAR2+Nitrates+Chla_integrated+bbp470+Micro+Nano+Distance	Bongo	66	0.535	0.451	114.016	NA	0.000754334692901981	0.142723383502702	6.31800554621309e-05	0.00359738174994595	0.00239295753249147	0.734998714405106	0.136722759281234	0.420201953446124	0.014867993317951	0.961033141718082
Ab_Augaptilidae	Temperature+Salinity+MLD+PAR2+Nitrates+Chla_integrated+bbp470+Micro+Nano+Distance	Bongo	66	0.543	0.465	111.924	0.00035171006643242	NA	0.503104493985345	0.000464219322263704	0.0250649707530575	0.00201958361764776	0.715408721716457	0.411999561653989	0.17720068637777	0.0443071744164252	0.562312036269811
Ab_Calanidae	Oxygen+Salinity+MLD+PAR2+Nitrates+Chla_integrated+bbp470+Micro+Nano+Distance	Bongo	66	0.802	0.74	127.912	NA	<1e-10	0.621021665618605	0.351213281257129	0.185386603210722	0.392067248102386	0.0536373860203183	0.0110644249945087	5.91175659236942e-06	7.28187484311249e-07	0.841307430804242
Ab_Calanidae	Temperature+Salinity+MLD+PAR2+Nitrates+Chla_integrated+bbp470+Micro+Nano+Distance	Bongo	66	0.777	0.708	135.479	<1e-10	NA	0.33027779168067	0.19846000631696	0.138980923814397	0.268325925154988	0.10482189754707	0.0350990634291025	2.96091925732211e-05	6.72990213446134e-07	0.94738048326586
Ab_Calanoida	Oxygen+Salinity+MLD+PAR2+Nitrates+Chla_integrated+bbp470+Micro+Nano+Distance	Bongo	66	0.384	0.316	204.234	NA	0.00224858706985342	0.908299141888199	0.213631901162901	0.590647777570539	0.851556712386931	0.0103676018703509	0.636990011570159	0.0134278759944753	0.420522328376558	0.600883322959957
Ab_Calanoida	Temperature+Salinity+MLD+PAR2+Nitrates+Chla_integrated+bbp470+Micro+Nano+Distance	Bongo	66	0.356	0.288	206.623	0.00666401031789055	NA	0.970746979740146	0.200543458129425	0.497650479324141	0.791816478712161	0.0161251400269851	0.61328501561752	0.029600269077646	0.497472723623002	0.648894613983364
Ab_Calanoida_unid	Oxygen+Salinity+MLD+PAR2+Nitrates+Chla_integrated+bbp470+Micro+Nano+Distance	Bongo	66	0.214	0.157	156.114	NA	0.698559858826587	0.902587456812943	0.038642209036939	0.61916448000091	0.106308874013615	0.183322398319612	0.301999490785779	0.658759859119969	0.188118764655394	0.641176907330471
Ab_Calanoida_unid	Temperature+Salinity+MLD+PAR2+Nitrates+Chla_integrated+bbp470+Micro+Nano+Distance	Bongo	66	0.214	0.157	156.114	0.869356408618937	NA	0.903522672758219	0.03863541996984	0.619230091171988	0.106330408951637	0.183324556821651	0.299775166198489	0.600863696609787	0.18811838887266	0.657057558220937
Ab_Candaciidae	Oxygen+Salinity+MLD+PAR2+Nitrates+Chla_integrated+bbp470+Micro+Nano+Distance	Bongo	66	0.311	0.257	13.693	NA	0.000446578302786715	0.962444376299844	0.0646078267008143	0.0250412499051029	0.872574871671066	0.664728021545703	0.478920270582774	0.215283206324462	0.853906621512436	0.605750729452614
Ab_Candaciidae	Temperature+Salinity+MLD+PAR2+Nitrates+Chla_integrated+bbp470+Micro+Nano+Distance	Bongo	66	0.316	0.258	13.835	0.000938094518373456	NA	0.955216714587362	0.0638334872345104	0.018582319925071	0.91561124648025	0.572310651660341	0.554327977691688	0.197516245392877	0.782529792132427	0.504057261647714
Ab_Centropagidae	Oxygen+Salinity+MLD+PAR2+Nitrates+Chla_integrated+bbp470+Micro+Nano+Distance	Bongo	66	0.216	0.168	-7.633	NA	0.87865842142342	0.00331599764761803	0.617857758663819	0.0702969290076383	0.0689587031661263	0.256973185590545	0.413557293630274	0.933795283560197	0.742539301214239	0.262828007998596
Ab_Centropagidae	Temperature+Salinity+MLD+PAR2+Nitrates+Chla_integrated+bbp470+Micro+Nano+Distance	Bongo	66	0.216	0.168	-7.633	0.962850061010236	NA	0.00331599966395024	0.531886950667121	0.0702971025909542	0.0689574805382873	0.256972285023473	0.388942997806676	0.915208414888808	0.80157816485402	0.262826839742681
Ab_Chaetognatha	Oxygen+Salinity+MLD+PAR2+Nitrates+Chla_integrated+bbp470+Micro+Nano+Distance	Bongo	66	0.46	0.38	73.647	NA	0.00147459200972966	0.0615805576062121	0.152130339447063	0.501977737423489	0.00788868981665436	0.00280782657671896	0.526708435443638	0.103939086848131	0.693458101145472	0.733437768444115
Ab_Chaetognatha	Temperature+Salinity+MLD+PAR2+Nitrates+Chla_integrated+bbp470+Micro+Nano+Distance	Bongo	66	0.275	0.218	85.639	0.622124203199301	NA	0.653036956253907	0.0658231277257111	0.371611049714086	0.244662101866052	0.00539240864926205	0.0494354416706119	0.138889037820294	0.907761707840575	0.721495094241356
Ab_Cnidaria	Oxygen+Salinity+MLD+PAR2+Nitrates+Chla_integrated+bbp470+Micro+Nano+Distance	Bongo	66	0.414	0.345	39.778	NA	0.0726109519997484	0.000644549801885885	0.00317731745986438	0.458542479377433	9.14967646592491e-05	0.751978814420847	0.829200534447305	0.781994193056748	0.086610833465144	0.0604565460124193
Ab_Cnidaria	Temperature+Salinity+MLD+PAR2+Nitrates+Chla_integrated+bbp470+Micro+Nano+Distance	Bongo	66	0.391	0.324	41.333	0.172839735011604	NA	0.00078888938596311	0.00482553607465253	0.17952348871636	0.000201976242094171	0.66591916191017	0.703388536112832	0.736071968160594	0.11380152774789	0.139280587129535
Ab_Copepoda	Oxygen+Salinity+MLD+PAR2+Nitrates+Chla_integrated+bbp470+Micro+Nano+Distance	Bongo	66	0.408	0.334	211.225	NA	0.00293904644652443	0.97145882696407	0.0988799765086987	0.510363924840137	0.435512396830859	0.00628520387499698	0.25854931991387	0.00887183292810811	0.613584536874891	0.570321608264761
Ab_Copepoda	Temperature+Salinity+MLD+PAR2+Nitrates+Chla_integrated+bbp470+Micro+Nano+Distance	Bongo	66	0.382	0.306	213.744	0.0109378742310906	NA	0.967823098805443	0.0850049424878434	0.482289007155179	0.321365946129757	0.0117563523608857	0.227124702447019	0.0190724547043157	0.741465503554773	0.645254271452998
Ab_Copepoda_unid	Oxygen+Salinity+MLD+PAR2+Nitrates+Chla_integrated+bbp470+Micro+Nano+Distance	Bongo	66	0.275	0.214	86.962	NA	0.611060448088363	0.866342713337288	0.172686020024574	0.800447899439857	0.00362589728818374	0.526517182381815	0.560038116422979	0.404498139726891	0.0614921198588854	0.777542945033515
Ab_Copepoda_unid	Temperature+Salinity+MLD+PAR2+Nitrates+Chla_integrated+bbp470+Micro+Nano+Distance	Bongo	66	0.275	0.214	86.962	0.785480881484466	NA	0.869616340712235	0.172686040653135	0.800007737670641	0.00362588593338908	0.527683727010204	0.55997407216753	0.401470601894939	0.0614921556934284	0.772618156444833
Ab_Corycaeidae	Oxygen+Salinity+MLD+PAR2+Nitrates+Chla_integrated+bbp470+Micro+Nano+Distance	Bongo	66	0.642	0.596	54.498	NA	4.26639792383554e-07	2.22400818505886e-06	0.66960729949893	0.345851963672291	<1e-10	0.712789021044165	0.861669281690794	0.949493214195354	0.709451434763266	0.183684394297565
Ab_Corycaeidae	Temperature+Salinity+MLD+PAR2+Nitrates+Chla_integrated+bbp470+Micro+Nano+Distance	Bongo	66	0.685	0.625	51.988	4.36596317432425e-07	NA	3.92814575045364e-06	0.876097381628785	0.189947066976963	<1e-10	0.540973971614558	0.848240905911228	0.883811949001422	0.625724065050792	0.113769350489373
Ab_Cyclopoida	Oxygen+Salinity+MLD+PAR2+Nitrates+Chla_integrated+bbp470+Micro+Nano+Distance	Bongo	66	0.446	0.389	87.055	NA	0.810947891769411	0.0108328693356066	0.150571026487766	0.631845826785333	5.78297618869517e-06	0.133757015798182	0.382738209260611	0.574086013436635	0.0156420597135274	0.947016122261435
Ab_Cyclopoida	Temperature+Salinity+MLD+PAR2+Nitrates+Chla_integrated+bbp470+Micro+Nano+Distance	Bongo	66	0.642	0.57	67.831	0.867106164261976	NA	0.00256613422499541	0.450524549365583	0.984349158131118	<1e-10	0.028913666896649	0.46071480744106	0.743179272446609	0.0333605608027435	0.857847683174677
Ab_Eucalanidae	Oxygen+Salinity+MLD+PAR2+Nitrates+Chla_integrated+bbp470+Micro+Nano+Distance	Bongo	66	0.722	0.68	44.754	NA	1.71079379873706e-06	0.213719166880285	0.00228878938365007	0.477795727861202	<1e-10	0.0020720776366846	0.560357578857005	0.410548811252906	0.150578516935489	0.20272447959602
Ab_Eucalanidae	Temperature+Salinity+MLD+PAR2+Nitrates+Chla_integrated+bbp470+Micro+Nano+Distance	Bongo	66	0.715	0.67	46.92	6.11974877529065e-06	NA	0.290102705684557	0.00826048756105202	0.401696372564128	<1e-10	0.00170369431497763	0.380587282378217	0.465514928586254	0.0469920491138817	0.209978747551665
Ab_Euchaetidae	Oxygen+Salinity+MLD+PAR2+Nitrates+Chla_integrated+bbp470+Micro+Nano+Distance	Bongo	66	0.533	0.444	72.893	NA	0.694316801385355	0.475841313134518	0.001638221948568	0.0597025016582299	0.000600512705488665	0.0321808268600619	0.399296289434754	0.810638542771519	0.155739122467986	0.0451442695707441
Ab_Euchaetidae	Temperature+Salinity+MLD+PAR2+Nitrates+Chla_integrated+bbp470+Micro+Nano+Distance	Bongo	66	0.533	0.444	72.893	0.668724274550948	NA	0.504666857235325	0.00163831801326886	0.0597000841478289	0.000600456906990399	0.0321846704963211	0.402678509445454	0.827672866066853	0.155741504824736	0.0451431741248709
Ab_Eumalacostraca	Oxygen+Salinity+MLD+PAR2+Nitrates+Chla_integrated+bbp470+Micro+Nano+Distance	Bongo	66	0.285	0.246	45.381	NA	0.572840791256899	0.758400089146611	0.381847972684595	0.547565713843725	0.00213499527597683	0.266968282780421	0.1023014683664	0.0801523428479707	0.988020676436162	0.529435038157744
Ab_Eumalacostraca	Temperature+Salinity+MLD+PAR2+Nitrates+Chla_integrated+bbp470+Micro+Nano+Distance	Bongo	66	0.285	0.246	45.381	0.829493500785781	NA	0.794097887573976	0.381914436680634	0.547273134708608	0.00213496990512851	0.26696781430012	0.102302521545106	0.0801530900722828	0.988043678152747	0.530608414783809
Ab_Harpacticoida	Oxygen+Salinity+MLD+PAR2+Nitrates+Chla_integrated+bbp470+Micro+Nano+Distance	Bongo	66	0.129	0.105	-0.015	NA	0.010148374686387	0.542260140064851	0.606477244253289	0.719529450464483	0.717684977949757	0.796695041494981	0.0163085709754724	0.989573342458006	0.5581127530554	0.427538746647116
Ab_Harpacticoida	Temperature+Salinity+MLD+PAR2+Nitrates+Chla_integrated+bbp470+Micro+Nano+Distance	Bongo	66	0.128	0.105	0.041	0.0104761167546683	NA	0.75175942393613	0.57558957643731	0.494550697075514	0.703588270288165	0.633930317931517	0.0171693043032308	0.984529319506549	0.843463321735772	0.439588902143033
Ab_Heterorhabdidae	Oxygen+Salinity+MLD+PAR2+Nitrates+Chla_integrated+bbp470+Micro+Nano+Distance	Bongo	66	0.461	0.383	-3.515	NA	0.267562298305244	0.907992758053969	0.734650055688932	0.00261546805034119	0.00478704103383576	0.294632541208739	2.48486936419434e-05	0.133523886473425	0.0956151598401616	0.0856375992753904
Ab_Heterorhabdidae	Temperature+Salinity+MLD+PAR2+Nitrates+Chla_integrated+bbp470+Micro+Nano+Distance	Bongo	66	0.461	0.383	-3.515	0.366659899638069	NA	0.914653376919195	0.703446507094099	0.00261536415946484	0.00478717670564699	0.296020199997802	2.48493094974211e-05	0.133519415310644	0.095618338359799	0.0856372736553829
Ab_Lubbockiidae	Oxygen+Salinity+MLD+PAR2+Nitrates+Chla_integrated+bbp470+Micro+Nano+Distance	Bongo	66	0.329	0.266	-61.865	NA	0.796075995926326	0.61408956872857	0.309622709802897	0.000214778438015761	0.000826062659899374	0.960598277576705	0.0119150816825695	0.686774214514102	0.731637190998626	0.14309887284609
Ab_Lubbockiidae	Temperature+Salinity+MLD+PAR2+Nitrates+Chla_integrated+bbp470+Micro+Nano+Distance	Bongo	66	0.33	0.266	-61.878	0.864605304968158	NA	0.607685151386665	0.304434429288996	0.000211660070475905	0.000823513231952067	0.961544939234725	0.0120281637368007	0.681622004522896	0.691723267062309	0.141439855244901
Ab_Metridinidae	Oxygen+Salinity+MLD+PAR2+Nitrates+Chla_integrated+bbp470+Micro+Nano+Distance	Bongo	66	0.629	0.544	110.525	NA	<1e-10	0.447327816864903	0.172977726959477	0.347620407160198	0.628507289483234	0.00443339079628169	0.787204225742286	0.000511404824244499	0.000139948107198418	0.891509490605372
Ab_Metridinidae	Temperature+Salinity+MLD+PAR2+Nitrates+Chla_integrated+bbp470+Micro+Nano+Distance	Bongo	66	0.605	0.518	113.868	<1e-10	NA	0.646743555256448	0.135821599145838	0.629203543731216	0.910038556372783	0.0142957424345946	0.840097116747383	0.00185690104322445	0.000396053369097316	0.906484668874266
Ab_Monstrilloida	Oxygen+Salinity+MLD+PAR2+Nitrates+Chla_integrated+bbp470+Micro+Nano+Distance	Bongo	66	0.095	0.066	-132.397	NA	0.731369032950581	0.843943734192432	0.404493372245588	0.913377543542908	0.701421616802185	0.811916881249432	0.506889974141837	0.870196057597028	0.154839068693633	0.0813663049463962
Ab_Monstrilloida	Temperature+Salinity+MLD+PAR2+Nitrates+Chla_integrated+bbp470+Micro+Nano+Distance	Bongo	66	0.095	0.066	-132.397	0.727887933945536	NA	0.844201229023976	0.404858101881191	0.913344460623806	0.701597153450443	0.811292581773669	0.507295794661064	0.871753219831653	0.154838556381245	0.0813655509249874
Ab_Oithonidae	Oxygen+Salinity+MLD+PAR2+Nitrates+Chla_integrated+bbp470+Micro+Nano+Distance	Bongo	66	0.446	0.389	87.055	NA	0.810947891769411	0.0108328693356066	0.150571026487766	0.631845826785333	5.78297618869517e-06	0.133757015798182	0.382738209260611	0.574086013436635	0.0156420597135274	0.947016122261435
Ab_Oithonidae	Temperature+Salinity+MLD+PAR2+Nitrates+Chla_integrated+bbp470+Micro+Nano+Distance	Bongo	66	0.642	0.57	67.831	0.867106164261976	NA	0.00256613422499541	0.450524549365583	0.984349158131118	<1e-10	0.028913666896649	0.46071480744106	0.743179272446609	0.0333605608027435	0.857847683174677
Ab_Oncaeidae	Oxygen+Salinity+MLD+PAR2+Nitrates+Chla_integrated+bbp470+Micro+Nano+Distance	Bongo	66	0.63	0.586	105.58	NA	2.05487760325251e-05	0.101671556330751	0.000267335085360365	0.57487861876006	<1e-10	0.650302138141654	0.401257118639329	0.598281789102916	0.640819702254234	0.869672974880026
Ab_Oncaeidae	Temperature+Salinity+MLD+PAR2+Nitrates+Chla_integrated+bbp470+Micro+Nano+Distance	Bongo	66	0.618	0.57	108.295	9.91748053669195e-05	NA	0.0801253617326962	0.000814672372627112	0.361599694671392	<1e-10	0.7156333059433	0.534842361732043	0.452285806669846	0.362391783936497	0.917433759210571
Ab_Paracalanidae	Oxygen+Salinity+MLD+PAR2+Nitrates+Chla_integrated+bbp470+Micro+Nano+Distance	Bongo	66	0.306	0.236	46.76	NA	0.00173111867075026	0.624763357770375	0.711376039214423	0.13806270348943	0.117094594929421	0.733799606450065	0.0726057292294159	0.059497371634491	0.263576893906059	0.0370012174269724
Ab_Paracalanidae	Temperature+Salinity+MLD+PAR2+Nitrates+Chla_integrated+bbp470+Micro+Nano+Distance	Bongo	66	0.28	0.206	49.464	0.00683572815921119	NA	0.469919471292146	0.754353828072571	0.113530056313061	0.107657316457016	0.623338097580885	0.0737306510204943	0.0896925661460021	0.174455999480821	0.0491999129099873
Ab_Poecilostomatoida	Oxygen+Salinity+MLD+PAR2+Nitrates+Chla_integrated+bbp470+Micro+Nano+Distance	Bongo	66	0.653	0.602	105.353	NA	1.42624028898197e-06	0.00484846861489263	0.00665019931788358	0.306884332254056	<1e-10	0.560448763675848	0.668013227673943	0.886536636697713	0.569068951988668	0.352684585981022
Ab_Poecilostomatoida	Temperature+Salinity+MLD+PAR2+Nitrates+Chla_integrated+bbp470+Micro+Nano+Distance	Bongo	66	0.656	0.599	106.894	4.590175032404e-06	NA	0.0021577962156405	0.0163315289713986	0.319663081714385	<1e-10	0.682690231684495	0.829254350835066	0.870345318137609	0.393076972967145	0.267120661854627
Ab_Pontellidae	Oxygen+Salinity+MLD+PAR2+Nitrates+Chla_integrated+bbp470+Micro+Nano+Distance	Bongo	66	0.219	0.183	-25.039	NA	0.369597812997876	0.180529623129656	0.595664201307662	0.896639272776443	0.948288641553006	0.401753388049001	0.560364364023125	0.707769270299414	0.985748771506829	0.00200229550189623
Ab_Pontellidae	Temperature+Salinity+MLD+PAR2+Nitrates+Chla_integrated+bbp470+Micro+Nano+Distance	Bongo	66	0.219	0.183	-25.039	0.476295462927344	NA	0.180528339435438	0.596348834295393	0.897262108060582	0.948295414745325	0.407946010790735	0.559204172976089	0.708712647098121	0.985718355544567	0.00200229459177836
Ab_Pteropoda	Oxygen+Salinity+MLD+PAR2+Nitrates+Chla_integrated+bbp470+Micro+Nano+Distance	Bongo	66	0.287	0.233	94	NA	0.0010016088460516	0.505756773197582	0.619777417390392	0.207434178459823	0.0757413690923945	0.51957371930948	0.0135433372511519	0.901706742249341	0.214429572434196	0.133532722120202
Ab_Pteropoda	Temperature+Salinity+MLD+PAR2+Nitrates+Chla_integrated+bbp470+Micro+Nano+Distance	Bongo	66	0.285	0.225	95.08	0.00219518892893833	NA	0.367243259960231	0.798225947056201	0.132126738814602	0.10170180375535	0.625529074749921	0.0109404857969281	0.954547616463711	0.123694841858394	0.175830324728292
Ab_Rhincalanidae	Oxygen+Salinity+MLD+PAR2+Nitrates+Chla_integrated+bbp470+Micro+Nano+Distance	Bongo	66	0.336	0.287	46.795	NA	0.0230816655668316	0.514613345071227	0.638818842132682	0.787255491427458	0.000391129636557963	0.846380767513365	0.0698813207976885	0.762286080199767	0.925182776131746	0.00400237518596736
Ab_Rhincalanidae	Temperature+Salinity+MLD+PAR2+Nitrates+Chla_integrated+bbp470+Micro+Nano+Distance	Bongo	66	0.338	0.288	46.876	0.0256783258670282	NA	0.677451909565975	0.428075165229572	0.624573056043782	0.000988070425928522	0.955964417586642	0.0508776553354306	0.7929084001728	0.96293934150397	0.00439493259284307
Ab_Rhizaria	Oxygen+Salinity+MLD+PAR2+Nitrates+Chla_integrated+bbp470+Micro+Nano+Distance	Bongo	66	0.495	0.434	108.805	NA	0.000677105044720738	0.941544346478786	0.420363430431983	0.50242059769376	5.73997252288905e-05	0.182270813560771	0.059502004347643	0.505817692271198	0.0421200070890675	0.109581168942577
Ab_Rhizaria	Temperature+Salinity+MLD+PAR2+Nitrates+Chla_integrated+bbp470+Micro+Nano+Distance	Bongo	66	0.479	0.414	111.228	0.074549340637208	NA	0.966317894444226	0.565119547909526	0.565579266939783	7.49225564109501e-05	0.623492003183422	0.0549083802684903	0.0679363967118147	0.220909327571003	0.0605195948458488
Ab_Sapphirinidae	Oxygen+Salinity+MLD+PAR2+Nitrates+Chla_integrated+bbp470+Micro+Nano+Distance	Bongo	66	0.401	0.342	25.828	NA	0.453529871135549	0.00683616407713217	0.000460984046447344	0.0960515738074135	0.000293690909347943	0.781000646480609	0.470071184612539	0.0034494150576494	0.492881830243233	0.152572881094998
Ab_Sapphirinidae	Temperature+Salinity+MLD+PAR2+Nitrates+Chla_integrated+bbp470+Micro+Nano+Distance	Bongo	66	0.415	0.352	25.136	0.358278139311261	NA	0.00598078880294484	0.000469851789393849	0.080690126767568	0.000262166904384076	0.76609149067398	0.490283688918796	0.0026358433969268	0.501930878445586	0.124132931097426
Ab_Cladocera+Ostracoda	Oxygen+Salinity+MLD+PAR2+Nitrates+Chla_integrated+bbp470+Micro+Nano+Distance	Bongo	66	0.617	0.537	74.316	NA	0.000208877406299823	0.793957291395001	0.0131478954985766	0.000101258165917661	0.0054731949667336	0.00978936964623034	0.0297834287627265	0.12942582653253	0.10273230305205	0.571408952575006
Ab_Cladocera+Ostracoda	Temperature+Salinity+MLD+PAR2+Nitrates+Chla_integrated+bbp470+Micro+Nano+Distance	Bongo	66	0.612	0.53	75.371	0.00129640802228981	NA	0.72466861488202	0.020599196283999	1.96145132693726e-05	0.00966124530785684	0.00844220022693221	0.0345934219241268	0.0760049267660146	0.105494420837265	0.615346251771562
Ab_Temoridae	Oxygen+Salinity+MLD+PAR2+Nitrates+Chla_integrated+bbp470+Micro+Nano+Distance	Bongo	66	0.547	0.468	38.399	NA	0.00480173103793646	0.227316416136436	0.00467499380742864	0.475998311905845	0.000118945442510787	0.123386667136639	0.573250245330914	0.134831086453526	0.00735591141563319	0.563938177482609
Ab_Temoridae	Temperature+Salinity+MLD+PAR2+Nitrates+Chla_integrated+bbp470+Micro+Nano+Distance	Bongo	66	0.537	0.455	40.165	0.0789176533863123	NA	0.244991027068058	0.0202507481588223	0.0639119819395249	0.000324768318499591	0.0365949164014168	0.562246036456207	0.50673652151532	0.0414035446980945	0.840767503768511
Ab_Tunicata	Oxygen+Salinity+MLD+PAR2+Nitrates+Chla_integrated+bbp470+Micro+Nano+Distance	Bongo	66	0.565	0.501	80.632	NA	0.835983317007329	0.292314369285624	1.71455484498928e-05	0.216220710766014	0.000507980026107191	0.801863958990864	0.00360050554089253	0.773142485261984	0.820448393178256	0.966658014514587
Ab_Tunicata	Temperature+Salinity+MLD+PAR2+Nitrates+Chla_integrated+bbp470+Micro+Nano+Distance	Bongo	66	0.565	0.501	80.633	0.99595913562207	NA	0.292411140811881	1.71573437266481e-05	0.21629665060671	0.00050884388003225	0.844912446486559	0.00360205452648032	0.793827808611233	0.82645241911889	0.963054018963169
Ab_Zooplankton	Oxygen+Salinity+MLD+PAR2+Nitrates+Chla_integrated+bbp470+Micro+Nano+Distance	Bongo	66	0.402	0.323	221.309	NA	0.0115603049858015	0.973273567538178	0.0810694252370794	0.37117171536516	0.306412950007313	0.00969898675915126	0.104265927404852	0.0108622493950838	0.80505805571482	0.85696626393231
Ab_Zooplankton	Temperature+Salinity+MLD+PAR2+Nitrates+Chla_integrated+bbp470+Micro+Nano+Distance	Bongo	66	0.376	0.296	223.658	0.0353745881247818	NA	0.955625888018825	0.10250319524461	0.449608019590523	0.23768050858779	0.0123087520513678	0.113268616271983	0.0208835218502783	0.882492347300131	0.88342538969387
Ab_Acartiidae	Oxygen+Salinity+MLD+PAR2+Nitrates+Chla_integrated+bbp470+Micro+Nano+Distance	Régent	69	0.257	0.201	-205.632	NA	0.520066035655482	0.451688676774789	0.937546112252202	0.0258150509854802	0.00410490768564742	0.642427834828998	0.888308096002425	0.987577979192482	0.759679338789919	0.724806605323363
Ab_Acartiidae	Temperature+Salinity+MLD+PAR2+Nitrates+Chla_integrated+bbp470+Micro+Nano+Distance	Régent	69	0.322	0.25	-208.448	0.0720524193781017	NA	0.299086744559995	0.839597255135425	0.00983785017869265	0.000990648283984097	0.769393978938336	0.823750605234868	0.969426467814538	0.505818692728891	0.675904455992988
Ab_Aetideidae	Oxygen+Salinity+MLD+PAR2+Nitrates+Chla_integrated+bbp470+Micro+Nano+Distance	Régent	69	0.368	0.316	-92.668	NA	0.0828620684844767	0.00896750677607683	0.00150898489550189	0.465505200105884	0.297724776784765	0.741953241015651	0.391512505131546	0.335466831415166	0.408065804102623	0.00743545475854357
Ab_Aetideidae	Temperature+Salinity+MLD+PAR2+Nitrates+Chla_integrated+bbp470+Micro+Nano+Distance	Régent	69	0.367	0.312	-92.06	0.301160315278244	NA	0.0168642617045371	0.00136140768553483	0.544860498594705	0.2234937767298	0.736505666363957	0.419054025561962	0.123600284097689	0.573896895933878	0.0113207219905799
Ab_Augaptilidae	Oxygen+Salinity+MLD+PAR2+Nitrates+Chla_integrated+bbp470+Micro+Nano+Distance	Régent	69	0.216	0.182	20.37	NA	0.710647250521744	0.303160042437157	0.816910836467859	0.326946412202049	0.00864096314801199	0.0100152368214361	0.374440505386378	0.253941849130871	0.899479541176308	0.318026922959996
Ab_Augaptilidae	Temperature+Salinity+MLD+PAR2+Nitrates+Chla_integrated+bbp470+Micro+Nano+Distance	Régent	69	0.216	0.182	20.37	0.78572819079075	NA	0.299845735790944	0.815466547659891	0.338265714579109	0.00864057677019703	0.010015253681426	0.373580292402225	0.253944500714557	0.893405751682048	0.320358674064106
Ab_Calanidae	Oxygen+Salinity+MLD+PAR2+Nitrates+Chla_integrated+bbp470+Micro+Nano+Distance	Régent	69	0.934	0.911	75.821	NA	<1e-10	0.162073085264908	0.69441703684514	0.100443021445831	0.931480925655148	0.720500500050641	0.040353294317378	1.87382164285044e-06	<1e-10	0.537221840856204
Ab_Calanidae	Temperature+Salinity+MLD+PAR2+Nitrates+Chla_integrated+bbp470+Micro+Nano+Distance	Régent	69	0.932	0.907	79.67	<1e-10	NA	0.0221196010324276	0.697486667036972	0.00143792075479188	0.890998493966784	0.775406488383259	0.0587800223023321	<1e-10	<1e-10	0.427787176080691
Ab_Calanoida	Oxygen+Salinity+MLD+PAR2+Nitrates+Chla_integrated+bbp470+Micro+Nano+Distance	Régent	69	0.876	0.825	117.711	NA	<1e-10	0.0610318390779083	0.621023259987823	0.0798163654849375	0.00297247056865646	0.80618954307173	0.00803602986561747	0.00452917854550428	<1e-10	0.0334476970815805
Ab_Calanoida	Temperature+Salinity+MLD+PAR2+Nitrates+Chla_integrated+bbp470+Micro+Nano+Distance	Régent	69	0.861	0.806	124.119	<1e-10	NA	0.0769778213752146	0.892290628816433	0.065588528753505	0.00222846541463739	0.716495904674874	0.053718314987935	6.91509574248794e-05	<1e-10	0.0680494299150859
Ab_Calanoida_unid	Oxygen+Salinity+MLD+PAR2+Nitrates+Chla_integrated+bbp470+Micro+Nano+Distance	Régent	69	0.44	0.361	54.823	NA	0.401806776646975	0.0137940050055237	0.393753852823186	0.0574189629156325	0.0507324658619369	0.0148556952751336	0.125986290408924	0.6643319676505	0.0180701263392131	0.0132468988150504
Ab_Calanoida_unid	Temperature+Salinity+MLD+PAR2+Nitrates+Chla_integrated+bbp470+Micro+Nano+Distance	Régent	69	0.44	0.361	54.823	0.759215088085128	NA	0.013794125770219	0.400526657578426	0.0574199141612559	0.0507327697246661	0.0148560054612449	0.12598515124617	0.647337355831057	0.0180702024863866	0.0132469134679158
Ab_Candaciidae	Oxygen+Salinity+MLD+PAR2+Nitrates+Chla_integrated+bbp470+Micro+Nano+Distance	Régent	69	0.402	0.368	-59.055	NA	5.90690190094278e-07	0.194042602576422	0.641017772744843	0.89497594907774	0.666550099135318	0.343880836565585	0.457441410964375	0.228243081627723	0.0631492238604506	0.408284947821532
Ab_Candaciidae	Temperature+Salinity+MLD+PAR2+Nitrates+Chla_integrated+bbp470+Micro+Nano+Distance	Régent	69	0.376	0.353	-58.777	<1e-10	NA	0.401221692510553	0.539189267837836	0.94759756658424	0.595080711797017	0.635797609586691	0.379048996584862	0.326401125105381	0.0171945945457883	0.432868289313365
Ab_Centropagidae	Oxygen+Salinity+MLD+PAR2+Nitrates+Chla_integrated+bbp470+Micro+Nano+Distance	Régent	69	0.031	0.019	-258.918	NA	0.615189928050175	0.238944997559378	0.464388613453535	0.693209908525241	0.774144130816668	0.450812094855109	0.850028658791247	0.780039004556211	0.204649520807213	0.644890362587256
Ab_Centropagidae	Temperature+Salinity+MLD+PAR2+Nitrates+Chla_integrated+bbp470+Micro+Nano+Distance	Régent	69	0.031	0.019	-258.918	0.947481706456781	NA	0.23894420520462	0.465309452373585	0.693598874400351	0.770429677565845	0.449972385192236	0.850077671901795	0.783574503509216	0.204648839908102	0.644405418283325
Ab_Chaetognatha	Oxygen+Salinity+MLD+PAR2+Nitrates+Chla_integrated+bbp470+Micro+Nano+Distance	Régent	69	0.431	0.359	30.074	NA	0.129935858509338	0.839695878282859	0.710765459108368	0.137162014208149	0.0290876077569555	0.000110561498937511	0.0224156006699097	0.0216288591825722	0.92478202117782	0.00128437420169847
Ab_Chaetognatha	Temperature+Salinity+MLD+PAR2+Nitrates+Chla_integrated+bbp470+Micro+Nano+Distance	Régent	69	0.439	0.366	29.495	0.0894649729238277	NA	0.840782401586212	0.723500153613992	0.0873718610171019	0.0465037911667722	0.000113833996976953	0.0123240265512776	0.029137471653325	0.902487668404098	0.0016619665245774
Ab_Cnidaria	Oxygen+Salinity+MLD+PAR2+Nitrates+Chla_integrated+bbp470+Micro+Nano+Distance	Régent	69	0.214	0.156	6.064	NA	0.187795925280397	0.676180672290641	0.116791521016065	0.228148676288716	0.0699384421031013	0.954016300646533	0.661659098114171	0.438781856285858	0.960397136967931	0.0136568570268302
Ab_Cnidaria	Temperature+Salinity+MLD+PAR2+Nitrates+Chla_integrated+bbp470+Micro+Nano+Distance	Régent	69	0.179	0.135	6.669	0.499129076857642	NA	0.700013981113227	0.0991278622465167	0.360744829211468	0.0710569418510136	0.943800539918679	0.829318034506987	0.376047064530384	0.864416161525241	0.0111789375051452
Ab_Copepoda	Oxygen+Salinity+MLD+PAR2+Nitrates+Chla_integrated+bbp470+Micro+Nano+Distance	Régent	69	0.884	0.835	113.1	NA	<1e-10	0.0731842655523571	0.670904498751597	0.0739388258147229	0.00172353078309306	0.774928696441606	0.00796189867897956	0.00423640168832951	<1e-10	0.0308247538312887
Ab_Copepoda	Temperature+Salinity+MLD+PAR2+Nitrates+Chla_integrated+bbp470+Micro+Nano+Distance	Régent	69	0.864	0.811	121.639	<1e-10	NA	0.103473080347487	0.782992315181535	0.0665070582469628	0.00135906570804278	0.547833380698693	0.0530488395330251	2.91772762146536e-05	<1e-10	0.0703115385380462
Ab_Copepoda_unid	Oxygen+Salinity+MLD+PAR2+Nitrates+Chla_integrated+bbp470+Micro+Nano+Distance	Régent	69	0.348	0.268	-31.987	NA	0.553552575441977	0.556814063349149	0.67479773755828	0.00249660662688622	0.959707282262336	0.0364243033022851	0.01032452135205	0.0287332205796728	0.0608342468080839	0.0605724569608059
Ab_Copepoda_unid	Temperature+Salinity+MLD+PAR2+Nitrates+Chla_integrated+bbp470+Micro+Nano+Distance	Régent	69	0.348	0.268	-31.987	0.409139125597222	NA	0.572846155429821	0.673103913356658	0.00249660196890589	0.937357226742013	0.0364243164935556	0.0103245152700355	0.0287333031187477	0.0608342362361018	0.0605723614756755
Ab_Corycaeidae	Oxygen+Salinity+MLD+PAR2+Nitrates+Chla_integrated+bbp470+Micro+Nano+Distance	Régent	69	0.359	0.279	-68.574	NA	0.615650466102095	0.143062723420732	0.486599460820344	0.0722738608617735	0.047972617926064	0.227492849198278	0.0344321043123086	0.0054908333087238	0.106763869307277	0.00414790198178916
Ab_Corycaeidae	Temperature+Salinity+MLD+PAR2+Nitrates+Chla_integrated+bbp470+Micro+Nano+Distance	Régent	69	0.359	0.279	-68.574	0.329787729729894	NA	0.143072647490133	0.485581013986053	0.0722727634004884	0.0479752122152279	0.227494306747028	0.0344301301911116	0.00549239615708474	0.1067679185063	0.00414805261515017
Ab_Cyclopoida	Oxygen+Salinity+MLD+PAR2+Nitrates+Chla_integrated+bbp470+Micro+Nano+Distance	Régent	69	0.616	0.541	-168.679	NA	<1e-10	0.574003039036524	0.0682867154156839	0.0198811559697399	0.988028634700001	0.0813440487860125	0.42215248097388	0.0199222556373996	0.218359639129254	0.916181198314594
Ab_Cyclopoida	Temperature+Salinity+MLD+PAR2+Nitrates+Chla_integrated+bbp470+Micro+Nano+Distance	Régent	69	0.313	0.27	-142.639	0.67562765806928	NA	0.416564290206185	0.437720939904219	0.340710007881558	0.90285036383683	0.000128798510292905	0.558576659046614	0.655700712378351	0.310215976108219	0.70163718751115
Ab_Eucalanidae	Oxygen+Salinity+MLD+PAR2+Nitrates+Chla_integrated+bbp470+Micro+Nano+Distance	Régent	69	0.715	0.657	39.592	NA	0.75455134895037	5.69445028302251e-05	0.00481437900919079	0.0190964849988293	0.00125970028999811	0.605569564952377	8.56545888735516e-05	0.300056300666059	0.245424447499812	0.000680083536550025
Ab_Eucalanidae	Temperature+Salinity+MLD+PAR2+Nitrates+Chla_integrated+bbp470+Micro+Nano+Distance	Régent	69	0.729	0.666	38.618	0.22119327339657	NA	0.000120790423349337	0.00463859054578841	0.0180351731542223	0.00210782942634669	0.493999259290432	0.000103146295073797	0.138405075509653	0.219499529959514	0.0014770261555892
Ab_Euchaetidae	Oxygen+Salinity+MLD+PAR2+Nitrates+Chla_integrated+bbp470+Micro+Nano+Distance	Régent	69	0.396	0.337	49.432	NA	0.016450300876812	0.852674758221652	0.00485429953525274	0.323589666281999	0.00116131596369995	0.794393654823206	0.941166054126404	0.892965135490961	0.44877950961346	0.47076278696426
Ab_Euchaetidae	Temperature+Salinity+MLD+PAR2+Nitrates+Chla_integrated+bbp470+Micro+Nano+Distance	Régent	69	0.364	0.316	50.39	0.00439603010149592	NA	0.667453478408047	0.0180749603363062	0.501343175750243	0.000741725759009992	0.725863970546206	0.823075035260923	0.872673647718362	0.310806956357016	0.330638544996582
Ab_Eumalacostraca	Oxygen+Salinity+MLD+PAR2+Nitrates+Chla_integrated+bbp470+Micro+Nano+Distance	Régent	69	0.418	0.354	11.623	NA	0.384365117403677	0.194349079685444	0.509796600475733	0.069276473439879	0.329407396924653	0.0827153298428768	0.000157135059778657	0.0267289078715414	0.958539486997847	0.0235222024838855
Ab_Eumalacostraca	Temperature+Salinity+MLD+PAR2+Nitrates+Chla_integrated+bbp470+Micro+Nano+Distance	Régent	69	0.408	0.346	2029-12-01	0.0284753969806351	NA	0.470365595727654	0.488221775073617	0.253174055791272	0.416404710373329	0.10264463488102	0.000172909423962642	0.181569928668631	0.718323382742512	0.0749504259749167
Ab_Harpacticoida	Oxygen+Salinity+MLD+PAR2+Nitrates+Chla_integrated+bbp470+Micro+Nano+Distance	Régent	69	0.344	0.272	-94.277	NA	0.190843478818824	0.283990967236595	0.114600820006032	0.518553450557009	0.0332428949314172	0.203584693145814	0.619840343691151	0.00523545489234589	0.001181923774769	0.518849918662753
Ab_Harpacticoida	Temperature+Salinity+MLD+PAR2+Nitrates+Chla_integrated+bbp470+Micro+Nano+Distance	Régent	69	0.331	0.264	-93.902	0.322484465118553	NA	0.288452737193662	0.117272089648769	0.519745273887524	0.0336093494096069	0.235748065825075	0.619841730383479	0.00180470582334347	0.00166280257378415	0.488767704058528
Ab_Heterorhabdidae	Oxygen+Salinity+MLD+PAR2+Nitrates+Chla_integrated+bbp470+Micro+Nano+Distance	Régent	69	0.443	0.378	-17.402	NA	0.100410472020462	0.00129653891101011	0.466262784428131	0.0268153856381608	0.654446517665708	0.00327249599173085	0.611640197413671	0.0202627438144957	0.5493278250912	0.670241076654635
Ab_Heterorhabdidae	Temperature+Salinity+MLD+PAR2+Nitrates+Chla_integrated+bbp470+Micro+Nano+Distance	Régent	69	0.438	0.374	-17.082	0.107974505974915	NA	0.000943521057085617	0.552921211696443	0.0326394301102035	0.663892728842066	0.00405445453550324	0.61277389693032	0.0211907066527594	0.588374068446392	0.634158552833954
Ab_Metridinidae	Oxygen+Salinity+MLD+PAR2+Nitrates+Chla_integrated+bbp470+Micro+Nano+Distance	Régent	69	0.458	0.425	57.263	NA	1.34794553274808e-06	0.0370808360386917	0.496183529311055	0.220864655561175	0.605464368292485	0.195086416518847	0.600845303509014	0.34778050235298	0.309611099812302	0.531690151861997
Ab_Metridinidae	Temperature+Salinity+MLD+PAR2+Nitrates+Chla_integrated+bbp470+Micro+Nano+Distance	Régent	69	0.46	0.415	59.692	1.27615265055336e-05	NA	0.0498181183367903	0.541455528888106	0.224788375234834	0.622145161367768	0.147889179768067	0.651757833135991	0.395440192716808	0.248726089125138	0.689405290674775
Ab_Oithonidae	Oxygen+Salinity+MLD+PAR2+Nitrates+Chla_integrated+bbp470+Micro+Nano+Distance	Régent	69	0.616	0.541	-168.679	NA	<1e-10	0.574003039036524	0.0682867154156839	0.0198811559697399	0.988028634700001	0.0813440487860125	0.42215248097388	0.0199222556373996	0.218359639129254	0.916181198314594
Ab_Oithonidae	Temperature+Salinity+MLD+PAR2+Nitrates+Chla_integrated+bbp470+Micro+Nano+Distance	Régent	69	0.313	0.27	-142.639	0.67562765806928	NA	0.416564290206185	0.437720939904219	0.340710007881558	0.90285036383683	0.000128798510292905	0.558576659046614	0.655700712378351	0.310215976108219	0.70163718751115
Ab_Oncaeidae	Oxygen+Salinity+MLD+PAR2+Nitrates+Chla_integrated+bbp470+Micro+Nano+Distance	Régent	69	0.063	0.044	-157.399	NA	0.427885083818532	0.0942990654389816	0.125694597182565	0.580792026103552	0.613956541802566	0.578637918694556	0.64987077054074	0.692491495514547	0.529421722447209	0.642711835836541
Ab_Oncaeidae	Temperature+Salinity+MLD+PAR2+Nitrates+Chla_integrated+bbp470+Micro+Nano+Distance	Régent	69	0.063	0.044	-157.399	0.401885999354954	NA	0.0942980384872529	0.12569497332789	0.607341684238002	0.592967723149605	0.618100863586149	0.762178716075211	0.751409600437783	0.538950022560067	0.643050112587258
Ab_Poecilostomatoida	Oxygen+Salinity+MLD+PAR2+Nitrates+Chla_integrated+bbp470+Micro+Nano+Distance	Régent	69	0.6	0.559	-32.315	NA	<1e-10	0.174326858920812	0.0592675025500502	0.000952942007185431	0.885353811392462	0.855174432967206	0.907657984281483	0.60513057269932	0.558703003911131	0.0138047669780486
Ab_Poecilostomatoida	Temperature+Salinity+MLD+PAR2+Nitrates+Chla_integrated+bbp470+Micro+Nano+Distance	Régent	69	0.652	0.613	-40.849	<1e-10	NA	0.0150366494860703	0.0783965307033264	0.016920723912201	0.348281056493394	0.538486784163795	0.778942705533463	0.982018051674747	0.905469393390937	0.0248779191736457
Ab_Pontellidae	Oxygen+Salinity+MLD+PAR2+Nitrates+Chla_integrated+bbp470+Micro+Nano+Distance	Régent	69	0.192	0.151	-67.125	NA	0.00384162343573413	0.993432104031257	0.227647327858817	0.975175083456594	0.801895397744701	0.498270681061216	0.80147765859764	0.69562711078632	0.881033771910214	0.124074663639226
Ab_Pontellidae	Temperature+Salinity+MLD+PAR2+Nitrates+Chla_integrated+bbp470+Micro+Nano+Distance	Régent	69	0.093	0.069	-62.15	0.0442917091152688	NA	0.814663017399217	0.479489461747583	0.998577542471551	0.829575398288373	0.414081638587295	0.411608711811783	0.681382378944422	0.933985097212607	0.230868576166432
Ab_Pteropoda	Oxygen+Salinity+MLD+PAR2+Nitrates+Chla_integrated+bbp470+Micro+Nano+Distance	Régent	69	0.288	0.234	1.235	NA	0.149501025651026	0.832517240715315	0.536841914839021	0.151748499455393	0.0841225215302124	0.15701782683092	0.256958945029818	0.00291433782333805	0.602890452849719	0.105081491922581
Ab_Pteropoda	Temperature+Salinity+MLD+PAR2+Nitrates+Chla_integrated+bbp470+Micro+Nano+Distance	Régent	69	0.274	0.225	1.532	0.290912109597512	NA	0.833003976651156	0.525164930006156	0.140014469199034	0.0733553614941985	0.177145579295913	0.303331402826384	0.000231950208843479	0.752103140216916	0.10830638394677
Ab_Rhincalanidae	Oxygen+Salinity+MLD+PAR2+Nitrates+Chla_integrated+bbp470+Micro+Nano+Distance	Régent	69	0.404	0.346	36.248	NA	0.0029678119838259	0.0933049010103147	0.0399737786281057	0.92096687961994	0.00183782712609448	0.750020411858816	0.138092609375517	0.759559520256827	0.83543670660583	0.000858736400132676
Ab_Rhincalanidae	Temperature+Salinity+MLD+PAR2+Nitrates+Chla_integrated+bbp470+Micro+Nano+Distance	Régent	69	0.406	0.346	36.272	0.0048352335311338	NA	0.170845733379275	0.0339166553728442	0.823612488258239	0.00237317055581854	0.69167425734226	0.0795596757557131	0.632500613552869	0.840642804595767	0.000594870269592374
Ab_Rhizaria	Oxygen+Salinity+MLD+PAR2+Nitrates+Chla_integrated+bbp470+Micro+Nano+Distance	Régent	69	0.444	0.38	34.598	NA	0.00198251884343092	0.128579065225057	0.0342200183061547	0.0138883141832447	0.374093039145365	0.00134804608089945	0.998757197354762	0.0157977726932804	0.351392556554652	0.353652556864454
Ab_Rhizaria	Temperature+Salinity+MLD+PAR2+Nitrates+Chla_integrated+bbp470+Micro+Nano+Distance	Régent	69	0.445	0.377	35.266	0.00266204992734786	NA	0.248976744549551	0.0669892470123201	0.0061911802414083	0.253225311801769	0.000821505359841379	0.915845756335992	0.0108997326510549	0.42967983921582	0.481310183345655
Ab_Sapphirinidae	Oxygen+Salinity+MLD+PAR2+Nitrates+Chla_integrated+bbp470+Micro+Nano+Distance	Régent	69	0.487	0.451	-18.347	NA	4.54987059805845e-07	0.509687573346759	0.0129232154718383	0.0262270817978056	0.976042356821003	0.928108529772179	0.244474470759663	0.63222392135657	0.636029283888459	0.23477317498217
Ab_Sapphirinidae	Temperature+Salinity+MLD+PAR2+Nitrates+Chla_integrated+bbp470+Micro+Nano+Distance	Régent	69	0.573	0.535	-28.893	<1e-10	NA	0.0419335314946528	0.00707887565919352	0.37027189336278	0.706022610494978	0.539720404715879	0.91094229916373	0.98414806290774	0.933925461408215	0.527597478823281
Ab_Cladocera+Ostracoda	Oxygen+Salinity+MLD+PAR2+Nitrates+Chla_integrated+bbp470+Micro+Nano+Distance	Régent	69	0.712	0.634	-24.478	NA	0.419910243751825	2.51836285563023e-05	0.554606091277987	<1e-10	0.240608351373063	0.0314097957078725	0.000390199007592074	0.000202103543652798	0.000565073640887981	0.929131325511403
Ab_Cladocera+Ostracoda	Temperature+Salinity+MLD+PAR2+Nitrates+Chla_integrated+bbp470+Micro+Nano+Distance	Régent	69	0.712	0.634	-24.478	0.719599580599251	NA	2.51836658007321e-05	0.557354796788752	<1e-10	0.240608395425566	0.0314098379222453	0.000390199078574183	0.000202103339607129	0.000565073913895042	0.926482935863967
Ab_Temoridae	Oxygen+Salinity+MLD+PAR2+Nitrates+Chla_integrated+bbp470+Micro+Nano+Distance	Régent	69	0.261	0.203	-184.513	NA	0.458017897868002	0.0640654334872561	0.960096371429979	0.564711308067108	0.00115588522523868	0.512786902657494	0.655697501426864	0.172372901524949	0.12183925152823	0.968552486986924
Ab_Temoridae	Temperature+Salinity+MLD+PAR2+Nitrates+Chla_integrated+bbp470+Micro+Nano+Distance	Régent	69	0.261	0.203	-184.513	0.327844732550551	NA	0.0640683322679221	0.960501297973907	0.419248364330072	0.00115556013799312	0.525155640220457	0.751881930586429	0.172305418992575	0.121806089249623	0.981272631550127
Ab_Tunicata	Oxygen+Salinity+MLD+PAR2+Nitrates+Chla_integrated+bbp470+Micro+Nano+Distance	Régent	69	0.218	0.178	83.087	NA	0.0642928320117976	0.838983335220263	0.134216671308278	0.405320288936437	0.875831048571114	0.874807150922134	0.803710442363915	0.0572931757230062	0.474975324246181	0.552040457986693
Ab_Tunicata	Temperature+Salinity+MLD+PAR2+Nitrates+Chla_integrated+bbp470+Micro+Nano+Distance	Régent	69	0.223	0.181	82.956	0.0775162605497548	NA	0.898201655240448	0.146910541983682	0.404849245426225	0.798786276843544	0.893007227335522	0.799970501475614	0.0548947151368357	0.517009848305443	0.505349296456048
Ab_Zooplankton	Oxygen+Salinity+MLD+PAR2+Nitrates+Chla_integrated+bbp470+Micro+Nano+Distance	Régent	69	0.871	0.822	116.065	NA	<1e-10	0.195622195104585	0.776646741633624	0.0319619831625756	0.000771247866115821	0.0852307068995026	0.00505947349030234	0.670437618418942	<1e-10	0.0217756821760564
Ab_Zooplankton	Temperature+Salinity+MLD+PAR2+Nitrates+Chla_integrated+bbp470+Micro+Nano+Distance	Régent	69	0.806	0.745	139.073	<1e-10	NA	0.308914510292961	0.376634546070767	0.134502791277717	0.00273998919470597	0.353822892042809	0.0632059163872176	0.000828895404649588	<1e-10	0.176475894623258
